# Supplementary material for: Dicyclo­hexyl­ammonium thio­cyanate
Source: Acta Crystallogr Sect E Struct Rep Online. 2008 Jan 4;64(Pt 2):o366. doi: 10.1107/S1600536807067773 (PMC2960191; doi:10.1107/S1600536807067773)
Supplement: Supplementary file 2 [file e-64-0o366-Isup2.hkl]

# 
# h,k,l, Fc-squared, Fo-squared, sigma(Fo-squared) and status flag 
# 
data_I
_shelx_title ' _khawar127' 
_shelx_refln_list_code          4 
_shelx_F_calc_maximum      151.73 
_exptl_crystal_F_000      1056.00 
_reflns_d_resolution_high  0.7701 
 
loop_ 
 _symmetry_equiv_pos_as_xyz 
 'x, y, z' 
 '-x+1/2, -y, z+1/2' 
 'x+1/2, -y+1/2, -z' 
 '-x, y+1/2, -z+1/2' 
 '-x, -y, -z' 
 'x-1/2, y, -z-1/2' 
 '-x-1/2, y-1/2, z' 
 'x, -y-1/2, z-1/2' 
 
_cell_length_a     8.7810 
_cell_length_b    16.4794 
_cell_length_c    19.0259 
_cell_angle_alpha  90.000 
_cell_angle_beta   90.000 
_cell_angle_gamma  90.000 
 
_shelx_F_squared_multiplier     1.000 
 
loop_ 
 _refln_index_h 
 _refln_index_k 
 _refln_index_l 
 _refln_F_squared_calc 
 _refln_F_squared_meas 
 _refln_F_squared_sigma 
 _refln_observed_status 
   4   0   0       85.76       69.31      6.50 o 
   6   0   0     4461.37     4179.92     99.80 o 
   8   0   0     3032.41     2970.90     78.99 o 
  10   0   0      235.91      255.76     22.91 o 
   2   1   0     1874.68     2126.19     69.17 o 
   4   1   0      896.26      863.12     15.33 o 
   6   1   0     4882.91     4765.85     73.47 o 
   8   1   0      907.74      897.55     21.66 o 
  10   1   0      359.17      342.17     17.35 o 
   2   2   0     1524.07     1485.98     15.33 o 
   4   2   0        0.16        6.08      6.10 o 
   6   2   0      269.65      261.80      8.93 o 
   8   2   0       97.44      107.25      8.90 o 
  10   2   0        0.33       -0.28     11.72 o 
   2   3   0     8849.69     9082.45    123.27 o 
   4   3   0     7703.37     7669.17     82.21 o 
   6   3   0     3034.88     2780.74     54.19 o 
   8   3   0      423.51      423.35     15.59 o 
  10   3   0       24.99       24.67      6.09 o 
   2   4   0    12922.43    13263.73    159.47 o 
   4   4   0      451.94      502.25      9.33 o 
   6   4   0     2793.01     2554.73     36.88 o 
   8   4   0        4.20       10.56      3.98 o 
  10   4   0      863.19      902.46     22.50 o 
   2   5   0     8621.15     8956.26    125.51 o 
   4   5   0      399.56      400.47      6.51 o 
   6   5   0     1487.52     1446.11     22.26 o 
   8   5   0      555.36      538.75     14.45 o 
  10   5   0      320.80      338.36     12.45 o 
   2   6   0      108.51       75.44      2.45 o 
   4   6   0     1111.74     1091.47     13.76 o 
   6   6   0       20.90       31.25      4.09 o 
   8   6   0     5999.82     6055.00     60.33 o 
  10   6   0      499.97      470.08     14.03 o 
   2   7   0     4881.48     4800.30     33.16 o 
   4   7   0     5826.35     5672.73     51.83 o 
   6   7   0     1117.04     1083.41     16.03 o 
   8   7   0      142.60      173.43     11.02 o 
  10   7   0        3.20       16.92      6.73 o 
   0   8   0    10123.05    10856.67    162.02 o 
   2   8   0     1892.52     2081.53     19.07 o 
   4   8   0      329.78      360.64      7.64 o 
   6   8   0        5.07       18.11      8.32 o 
   8   8   0        1.58       14.87      7.76 o 
  10   8   0      266.09      318.26     15.35 o 
   2   9   0      115.27      128.77      3.71 o 
   4   9   0      652.45      583.32      8.82 o 
   6   9   0      319.81      329.77      9.23 o 
   8   9   0       15.95       41.17     15.20 o 
  10   9   0      135.76      105.12     10.21 o 
   0  10   0     6801.16     8220.06     87.92 o 
   2  10   0      147.13       99.17      5.99 o 
   4  10   0        5.61        3.23      3.58 o 
   6  10   0        0.11       16.11      5.79 o 
   8  10   0     3281.71     3310.47     48.29 o 
  10  10   0      495.96      466.12     25.46 o 
   2  11   0     3193.30     3473.91     31.47 o 
   4  11   0     1571.95     1541.02     33.47 o 
   6  11   0       70.33       86.43     11.85 o 
   8  11   0       35.58       49.40      8.09 o 
   0  12   0      301.48      294.71      6.74 o 
   2  12   0      282.58      291.05      6.08 o 
   4  12   0      631.18      639.18     11.40 o 
   6  12   0      656.56      630.27     15.93 o 
   8  12   0       26.73       28.22      9.32 o 
   2  13   0       24.44       50.63      3.84 o 
   4  13   0      369.92      369.38      9.98 o 
   6  13   0     1132.47     1150.29     18.89 o 
   8  13   0      121.69      160.93     12.54 o 
   0  14   0       11.22        7.31      3.58 o 
   2  14   0      797.68      737.51     10.95 o 
   4  14   0       99.54       79.04      7.42 o 
   6  14   0        6.92        7.17      4.34 o 
   8  14   0      225.09      204.41     13.50 o 
   2  15   0        0.53       14.39      5.33 o 
   4  15   0        7.34       20.99      5.56 o 
   6  15   0        3.56       14.62      7.00 o 
   8  15   0        2.14       17.61      9.42 o 
   0  16   0     1829.18     2176.36     44.27 o 
   2  16   0      373.46      379.43     18.08 o 
   4  16   0      124.38      113.21      7.94 o 
   6  16   0      334.60      309.30     21.59 o 
   2  17   0        6.88       22.71      6.11 o 
   4  17   0      477.23      506.51     13.25 o 
   6  17   0      855.17      877.61     27.79 o 
   0  18   0      167.36      107.15     12.40 o 
   2  18   0        8.79       16.00      4.52 o 
   4  18   0      444.89      445.54     13.23 o 
   6  18   0       92.08       87.43     11.13 o 
   2  19   0      709.07      747.12     20.05 o 
   4  19   0      547.11      604.68     15.53 o 
   0  20   0      333.05      369.84     21.64 o 
   2  20   0       60.64       37.88      6.46 o 
   4  20   0       77.88       75.00     10.73 o 
   2  21   0      120.52      131.37     15.66 o 
   2   1   1    14949.38    14562.28    310.61 o 
   3   1   1      132.71      167.82      3.27 o 
   4   1   1     1190.06     1157.98     14.10 o 
   5   1   1      733.50      631.11     10.13 o 
   6   1   1      501.77      502.16     15.31 o 
   7   1   1      119.90      116.24      9.08 o 
   8   1   1      589.52      544.77     12.45 o 
   9   1   1       54.74       44.67      5.43 o 
  10   1   1        7.25       13.04      6.86 o 
  11   1   1      456.97      421.47     15.35 o 
   1   2   1     9048.50     8247.60     56.73 o 
   2   2   1    10754.43    11002.71     99.35 o 
   3   2   1       35.41       12.85      1.24 o 
   4   2   1      332.15      327.65      5.17 o 
   5   2   1      230.49      241.09      7.45 o 
   6   2   1      278.84      270.59      7.24 o 
   7   2   1     3290.27     3215.03     35.16 o 
   8   2   1      347.88      320.88      9.40 o 
   9   2   1     3645.66     3646.75     40.05 o 
  10   2   1       84.64       61.51      6.79 o 
  11   2   1      406.68      378.05     13.45 o 
   1   3   1     8501.65     7975.12     53.25 o 
   2   3   1       24.95       20.34      1.42 o 
   3   3   1      934.17     1005.67      7.74 o 
   4   3   1       55.05       54.97      2.37 o 
   5   3   1       54.20       67.93      4.22 o 
   6   3   1      244.36      219.40      8.06 o 
   7   3   1     1603.85     1585.64     20.29 o 
   8   3   1     1162.39     1114.32     16.23 o 
   9   3   1       94.93      104.39      8.32 o 
  10   3   1      339.85      313.22     10.75 o 
  11   3   1       64.33       58.75      7.85 o 
   0   4   1    11847.01    12336.81    117.81 o 
   1   4   1     2077.58     1908.20      9.17 o 
   2   4   1       68.85       76.15      1.42 o 
   3   4   1      493.93      501.72      4.28 o 
   4   4   1       41.30       47.06      2.18 o 
   5   4   1       10.93       12.42      2.55 o 
   6   4   1     1127.76     1118.07     14.22 o 
   7   4   1      454.28      438.93      8.86 o 
   8   4   1       30.15       27.13      3.97 o 
   9   4   1      394.71      415.87     10.73 o 
  10   4   1      107.30      105.75      6.65 o 
  11   4   1      158.77      140.52      8.74 o 
   1   5   1     2311.03     2397.53     11.48 o 
   2   5   1       53.04       36.12      1.03 o 
   3   5   1     4508.40     4561.67     31.00 o 
   4   5   1     1064.14      988.85      8.77 o 
   5   5   1      351.50      301.66      7.19 o 
   6   5   1      696.25      674.32     10.01 o 
   7   5   1        0.82       20.33      5.08 o 
   8   5   1       32.59       38.70      4.36 o 
   9   5   1       20.71       18.54      3.59 o 
  10   5   1       77.79       66.34      5.81 o 
  11   5   1       54.19       48.38      6.12 o 
   0   6   1     2089.51     2322.00     16.04 o 
   1   6   1       53.79       31.07      1.16 o 
   2   6   1      252.99      248.59      2.39 o 
   3   6   1     1157.08     1126.11      7.38 o 
   4   6   1      159.77      151.61      3.41 o 
   5   6   1      153.15      147.83      4.07 o 
   6   6   1        6.57       15.10      3.00 o 
   7   6   1      540.12      530.05      9.70 o 
   8   6   1      546.67      546.73      8.94 o 
   9   6   1     1023.43     1002.35     16.18 o 
  10   6   1        0.11       14.90      5.50 o 
   1   7   1       71.05       95.89      1.74 o 
   2   7   1       73.16      103.70      1.92 o 
   3   7   1     2674.90     2673.96     16.97 o 
   4   7   1      458.54      450.27      4.56 o 
   5   7   1     1144.41     1137.07     10.63 o 
   6   7   1     1299.63     1274.23     13.13 o 
   7   7   1     2137.28     2093.78     26.88 o 
   8   7   1      705.20      679.65      9.78 o 
   9   7   1       26.06       22.42      3.64 o 
  10   7   1        0.21       17.75      5.63 o 
   0   8   1      174.84      150.01      2.80 o 
   1   8   1    11126.00    11896.64     78.72 o 
   2   8   1       13.23       27.72      1.03 o 
   3   8   1     1354.67     1294.45      9.57 o 
   4   8   1      259.03      281.70      4.01 o 
   5   8   1        2.35       10.14      2.13 o 
   6   8   1     1154.72     1155.02     12.83 o 
   7   8   1       35.66       49.33      4.04 o 
   8   8   1      721.78      717.43     10.29 o 
   9   8   1       19.19       33.92      4.03 o 
  10   8   1      877.15      858.32     15.60 o 
   1   9   1        5.12       11.92      1.89 o 
   2   9   1       39.58       27.74      1.79 o 
   3   9   1     2271.41     2315.66     16.84 o 
   4   9   1      198.09      191.77      3.26 o 
   5   9   1      457.37      449.19      8.56 o 
   6   9   1      498.15      480.04      8.25 o 
   7   9   1      236.03      256.96      6.24 o 
   8   9   1      399.58      389.11      8.00 o 
   9   9   1      192.91      178.35      8.16 o 
  10   9   1        8.19       18.34      7.36 o 
   0  10   1      181.50      202.07      3.77 o 
   1  10   1     2695.97     2876.79     14.76 o 
   2  10   1        2.35       10.31      2.29 o 
   3  10   1        0.43       11.82      3.27 o 
   4  10   1      177.61      194.39      3.45 o 
   5  10   1       34.21       49.85      3.12 o 
   6  10   1        5.79       13.18      2.41 o 
   7  10   1      307.00      290.98      6.50 o 
   8  10   1       54.70       57.99      5.52 o 
   9  10   1      597.73      567.66     12.69 o 
  10  10   1      142.45      150.92      9.16 o 
   1  11   1       17.32       30.72      1.67 o 
   2  11   1       61.38       54.58      2.64 o 
   3  11   1     1365.15     1331.40     11.12 o 
   4  11   1      656.83      668.39      6.81 o 
   5  11   1     3749.11     3807.79     25.01 o 
   6  11   1      920.56      888.97     11.97 o 
   7  11   1     2580.59     2578.99     27.65 o 
   8  11   1      365.14      321.56     12.29 o 
   9  11   1       37.10       43.10      5.69 o 
   0  12   1     1995.34     2161.33     15.59 o 
   1  12   1     2272.90     2398.42     14.66 o 
   2  12   1      196.10      191.39      3.83 o 
   3  12   1       14.52       23.79      3.01 o 
   4  12   1      581.50      559.22      7.34 o 
   5  12   1      422.32      394.07      7.39 o 
   6  12   1      132.11      124.18      5.37 o 
   7  12   1      254.20      248.52      8.46 o 
   8  12   1      125.93      118.16      7.58 o 
   9  12   1       47.43       67.14      6.87 o 
   1  13   1       55.03       70.21      2.33 o 
   2  13   1        1.66       13.08      2.60 o 
   3  13   1      401.24      413.77      6.13 o 
   4  13   1       44.03       45.05      3.48 o 
   5  13   1       33.90       39.72      4.04 o 
   6  13   1      119.99      126.59      5.47 o 
   7  13   1      215.05      191.47      7.34 o 
   8  13   1       59.69       43.75      5.51 o 
   9  13   1       23.61       28.44      5.31 o 
   0  14   1      250.69      262.79      4.70 o 
   1  14   1      599.30      535.75      6.52 o 
   2  14   1      321.37      354.20      5.42 o 
   3  14   1      149.33      139.18      4.06 o 
   4  14   1       66.69       61.19      4.15 o 
   5  14   1       16.01       23.06      3.91 o 
   6  14   1       32.00       34.63      4.52 o 
   7  14   1       75.45       70.60      6.27 o 
   8  14   1      110.54      117.30      8.19 o 
   1  15   1      247.71      222.25      4.35 o 
   2  15   1      145.47      157.40      4.15 o 
   3  15   1      908.81      883.59      9.12 o 
   4  15   1      719.13      729.30      9.31 o 
   5  15   1     1770.56     1806.50     16.72 o 
   6  15   1      611.41      572.58     14.62 o 
   7  15   1      660.45      619.69     12.99 o 
   8  15   1       21.39       20.80      5.25 o 
   0  16   1      242.96      251.05      9.66 o 
   1  16   1      280.49      364.58      7.25 o 
   2  16   1      150.63      141.03      5.62 o 
   3  16   1      118.00      107.39      4.22 o 
   4  16   1      374.50      378.03      7.02 o 
   5  16   1      285.43      281.78      9.23 o 
   6  16   1        0.12       18.83      6.11 o 
   7  16   1       14.88       24.63      5.55 o 
   1  17   1      102.71      119.12      5.42 o 
   2  17   1        4.21       14.51      4.29 o 
   3  17   1       33.35       33.62      3.90 o 
   4  17   1       26.59       27.36      3.55 o 
   5  17   1       70.98       62.66      4.79 o 
   6  17   1      108.20       97.72      6.78 o 
   0  18   1      454.76      483.77     15.53 o 
   1  18   1      418.88      426.28      9.10 o 
   2  18   1      275.58      311.98      7.86 o 
   3  18   1      182.57      195.44      6.94 o 
   4  18   1        6.24       15.13      3.63 o 
   5  18   1        0.68        9.18      5.58 o 
   6  18   1       89.46      100.23      8.17 o 
   1  19   1       93.73      103.22      7.57 o 
   2  19   1      194.87      226.75      8.46 o 
   3  19   1      196.58      200.74      7.93 o 
   4  19   1      221.79      224.31      7.97 o 
   5  19   1      379.86      421.48     11.71 o 
   0  20   1       45.42       53.80      9.02 o 
   1  20   1       27.98       31.08      5.87 o 
   2  20   1       39.77       37.61      5.14 o 
   3  20   1       11.57       15.15      4.55 o 
   4  20   1        8.09       15.11      5.69 o 
   1  21   1        8.92       11.53      5.91 o 
   2  21   1      177.51      200.53      8.97 o 
   1   0   2      870.74      976.69      9.27 o 
   2   0   2     5531.19     5563.57     54.61 o 
   3   0   2     3613.27     3518.89     35.52 o 
   4   0   2        2.17        6.72      2.83 o 
   5   0   2      704.69      592.41     24.02 o 
   6   0   2      199.63      214.66     10.29 o 
   7   0   2     6878.37     6766.43     86.18 o 
   8   0   2      204.82      210.85     12.53 o 
   9   0   2     5598.16     5609.06     94.00 o 
  10   0   2       84.48       86.04     10.89 o 
  11   0   2     1760.90     1791.64     38.00 o 
   1   1   2     4655.11     4507.29     32.02 o 
   2   1   2     9992.86    10037.73     88.79 o 
   3   1   2     8229.94     8473.13     59.93 o 
   4   1   2        0.08        6.72      2.29 o 
   5   1   2     1077.56      996.40     11.78 o 
   6   1   2     1765.78     1731.80     23.11 o 
   7   1   2     4610.26     4492.70     67.42 o 
   8   1   2       89.81       80.37      6.24 o 
   9   1   2       11.27       21.43      6.15 o 
  10   1   2      400.99      439.11     13.42 o 
  11   1   2       19.75       42.10     10.36 o 
   0   2   2     1377.23     1379.42      9.94 o 
   1   2   2     1521.11     1517.82      7.67 o 
   2   2   2      627.66      631.48      4.24 o 
   3   2   2      584.02      598.30      5.08 o 
   4   2   2     1053.70     1070.40     10.01 o 
   5   2   2      115.61      136.42      4.49 o 
   6   2   2      102.57      103.53      4.82 o 
   7   2   2      303.65      271.17      6.81 o 
   8   2   2      119.48      130.18     10.55 o 
   9   2   2      413.41      397.11     10.43 o 
  10   2   2        0.60       21.26     12.24 o 
  11   2   2       15.56       30.28      7.28 o 
   1   3   2       95.52       93.74      1.95 o 
   2   3   2     2357.43     2382.28     13.51 o 
   3   3   2     4316.38     4221.96     23.88 o 
   4   3   2       10.07       16.50      1.61 o 
   5   3   2     3800.41     3570.00     37.73 o 
   6   3   2      472.07      480.29      9.18 o 
   7   3   2     2518.98     2474.12     28.89 o 
   8   3   2       82.12       79.77      5.60 o 
   9   3   2        9.78       18.59      5.71 o 
  10   3   2      101.81      119.67      9.14 o 
  11   3   2      315.12      318.90     12.73 o 
   0   4   2     7695.32     7773.53     50.63 o 
   1   4   2    23023.32    23863.36    527.91 o 
   2   4   2     1768.02     1812.42      9.50 o 
   3   4   2     1393.46     1285.39      8.97 o 
   4   4   2      515.32      540.50      5.88 o 
   5   4   2      437.54      431.46      8.67 o 
   6   4   2        0.06        9.52      4.34 o 
   7   4   2     1015.97      967.39     22.30 o 
   8   4   2       13.73       12.18      3.42 o 
   9   4   2     1119.35     1198.73     17.96 o 
  10   4   2       23.13       20.22      4.53 o 
  11   4   2     1201.23     1183.57     33.15 o 
   1   5   2     1688.72     1739.67      8.69 o 
   2   5   2     3273.63     3405.55     16.18 o 
   3   5   2     1657.39     1774.47     12.48 o 
   4   5   2      142.88      160.56      3.33 o 
   5   5   2       68.67       69.87      3.60 o 
   6   5   2      341.87      300.25      6.56 o 
   7   5   2     1573.57     1509.77     17.33 o 
   8   5   2        0.46       13.42      4.85 o 
   9   5   2       38.24       39.34      4.90 o 
  10   5   2      242.37      266.57      8.56 o 
  11   5   2      389.54      379.66     13.71 o 
   0   6   2     1522.30     1644.49     10.18 o 
   1   6   2    10339.76    10461.18     49.67 o 
   2   6   2        1.80        5.77      1.27 o 
   3   6   2      147.23      140.52      2.91 o 
   4   6   2      184.00      200.83      3.15 o 
   5   6   2       65.58       71.27      3.59 o 
   6   6   2       24.44       23.28      3.35 o 
   7   6   2       11.58       13.79      2.95 o 
   8   6   2      522.11      509.92     11.02 o 
   9   6   2       79.12       80.93      5.75 o 
  10   6   2        0.08        9.82      5.66 o 
   1   7   2     2054.77     2093.43     10.19 o 
   2   7   2     1939.11     1909.14     11.34 o 
   3   7   2     1907.65     1861.97     12.42 o 
   4   7   2       32.69       25.89      1.66 o 
   5   7   2     2870.00     2854.20     22.37 o 
   6   7   2      203.79      202.97      5.49 o 
   7   7   2      193.09      202.71      7.77 o 
   8   7   2       34.09       34.73      3.98 o 
   9   7   2        2.30       12.03      4.05 o 
  10   7   2        6.71       15.26      4.70 o 
   0   8   2      860.04      889.41      6.94 o 
   1   8   2     1155.70     1229.81      9.70 o 
   2   8   2      996.63     1048.62     10.18 o 
   3   8   2      745.87      733.38      6.43 o 
   4   8   2       15.88       19.18      2.12 o 
   5   8   2       20.81       33.66      2.17 o 
   6   8   2       55.42       57.30      3.63 o 
   7   8   2      273.69      246.95      5.86 o 
   8   8   2        8.71       16.17      3.77 o 
   9   8   2      302.64      306.14      8.07 o 
  10   8   2       31.72       36.64      5.87 o 
   1   9   2     2266.20     2408.66     13.38 o 
   2   9   2     1875.78     1966.17     11.13 o 
   3   9   2      777.94      749.46      7.08 o 
   4   9   2      543.62      566.35      4.97 o 
   5   9   2      798.07      814.28      7.71 o 
   6   9   2        7.70       13.52      3.19 o 
   7   9   2      146.30      140.13      5.28 o 
   8   9   2        4.53       21.27      4.89 o 
   9   9   2       17.97       25.49      5.12 o 
  10   9   2       30.95       34.77      5.35 o 
   0  10   2       17.71       13.23      3.33 o 
   1  10   2     3171.29     2975.09     18.19 o 
   2  10   2        7.84       12.73      1.59 o 
   3  10   2      581.91      583.55      5.77 o 
   4  10   2       92.85       73.94      2.36 o 
   5  10   2       41.11       53.40      2.84 o 
   6  10   2      328.83      327.60      6.73 o 
   7  10   2      332.67      353.65      7.11 o 
   8  10   2       99.32      105.74      6.89 o 
   9  10   2      157.92      158.30      8.26 o 
  10  10   2       13.56       19.69      6.29 o 
   1  11   2      319.53      347.76      3.79 o 
   2  11   2      433.60      423.16      5.12 o 
   3  11   2       13.56       16.91      2.53 o 
   4  11   2        5.74       14.54      2.90 o 
   5  11   2     1181.98     1161.94     11.77 o 
   6  11   2      107.10       91.34      4.17 o 
   7  11   2        2.92       17.18      5.46 o 
   8  11   2        1.51       18.61      6.62 o 
   9  11   2       44.46       33.82      5.18 o 
   0  12   2      126.46      126.85      5.65 o 
   1  12   2       50.03       41.62      2.35 o 
   2  12   2      262.42      266.97      4.42 o 
   3  12   2      309.94      262.41      4.73 o 
   4  12   2      370.08      362.76      6.22 o 
   5  12   2       18.32       29.63      3.93 o 
   6  12   2      363.56      348.67      7.87 o 
   7  12   2       81.56       86.20      6.40 o 
   8  12   2        4.68       17.69      5.72 o 
   9  12   2        9.13        5.96      5.65 o 
   1  13   2      369.68      344.09      3.76 o 
   2  13   2      434.47      468.80      5.86 o 
   3  13   2     1677.02     1609.18     13.40 o 
   4  13   2      670.86      678.04      8.07 o 
   5  13   2     1211.27     1210.91     13.51 o 
   6  13   2      145.59      147.18      6.02 o 
   7  13   2      134.93      135.52      7.58 o 
   8  13   2        4.32       13.23      5.20 o 
   9  13   2        0.81        9.27      6.25 o 
   0  14   2       27.54       15.95      3.71 o 
   1  14   2      135.53      123.85      3.33 o 
   2  14   2       39.11       43.83      2.83 o 
   3  14   2      237.48      201.84      4.62 o 
   4  14   2        4.09       14.59      4.52 o 
   5  14   2      763.02      747.67     10.18 o 
   6  14   2       48.41       44.51      4.35 o 
   7  14   2      301.03      305.56      9.03 o 
   8  14   2       62.11       36.48      5.43 o 
   1  15   2       56.87       76.16      3.19 o 
   2  15   2       13.80       15.64      2.56 o 
   3  15   2      141.84      133.09      4.50 o 
   4  15   2       18.78       18.07      2.85 o 
   5  15   2        6.45       13.43      3.57 o 
   6  15   2        0.04       19.36      5.61 o 
   7  15   2       29.06       26.18      4.95 o 
   8  15   2        6.71       15.82      4.77 o 
   0  16   2      239.42      239.85     10.44 o 
   1  16   2      473.09      439.52      8.62 o 
   2  16   2       26.36       23.77      2.74 o 
   3  16   2       99.55       92.42      3.96 o 
   4  16   2       19.56       21.36      3.03 o 
   5  16   2       55.74       54.35      4.33 o 
   6  16   2       16.64       18.69      4.60 o 
   7  16   2      298.20      279.21      9.62 o 
   1  17   2      214.73      206.14      6.63 o 
   2  17   2       26.38       33.56      3.74 o 
   3  17   2     1123.58     1163.10     14.18 o 
   4  17   2      265.06      273.27      6.81 o 
   5  17   2      286.46      279.32      9.85 o 
   6  17   2      266.62      263.48      8.42 o 
   0  18   2        3.06       10.99      5.05 o 
   1  18   2       11.39       17.17      5.64 o 
   2  18   2      339.83      367.99      8.75 o 
   3  18   2        0.03        9.55      5.78 o 
   4  18   2      100.16      109.76      6.43 o 
   5  18   2        7.99       28.87      6.69 o 
   6  18   2       91.55       96.87      7.93 o 
   1  19   2       70.24       61.67      5.48 o 
   2  19   2       10.92       15.13      5.24 o 
   3  19   2      183.74      199.44      7.17 o 
   4  19   2        0.02       13.08      6.23 o 
   5  19   2       27.18       30.89      5.13 o 
   0  20   2        2.97       21.63      8.30 o 
   1  20   2      569.68      619.25     11.91 o 
   2  20   2       31.28       25.70      5.22 o 
   3  20   2      910.84      971.40     14.80 o 
   1  21   2       18.28       15.93      5.41 o 
   1   1   3      610.98      546.30      3.91 o 
   2   1   3      226.95      229.51      4.60 o 
   3   1   3     1678.48     1877.23     11.59 o 
   4   1   3      616.09      549.23      6.65 o 
   5   1   3     3122.09     3135.21     27.80 o 
   6   1   3      382.29      385.19      6.60 o 
   7   1   3      418.67      412.98      8.77 o 
   8   1   3       91.65       84.66      5.24 o 
   9   1   3        1.43       26.30      7.25 o 
  10   1   3       46.66       52.44      7.64 o 
  11   1   3      431.58      443.78     15.83 o 
   0   2   3     8018.82     7859.88     84.10 o 
   1   2   3    10091.72    10652.43    146.06 o 
   2   2   3    18675.21    19456.86    391.27 o 
   3   2   3      659.48      635.41      4.74 o 
   4   2   3     1476.80     1533.45     12.63 o 
   5   2   3        1.31       23.01      2.91 o 
   6   2   3      119.34      130.78      5.36 o 
   7   2   3        9.22       21.31      4.03 o 
   8   2   3     1267.39     1217.40     16.32 o 
   9   2   3      182.81      169.50      7.44 o 
  10   2   3       61.06       55.29      6.72 o 
  11   2   3        4.66       15.05      7.27 o 
   1   3   3     4343.37     4664.19     25.63 o 
   2   3   3     3274.87     3383.04     22.88 o 
   3   3   3      312.77      326.59      3.22 o 
   4   3   3      514.05      593.14      6.80 o 
   5   3   3      817.03      816.92      9.87 o 
   6   3   3        8.28       14.19      2.61 o 
   7   3   3      134.94      154.08      6.50 o 
   8   3   3      120.95      140.96      8.05 o 
   9   3   3       88.97       88.05      6.39 o 
  10   3   3      261.95      255.59      9.95 o 
  11   3   3       30.97       37.84      7.07 o 
   0   4   3     3680.13     3908.71     22.93 o 
   1   4   3     5539.23     5760.52     29.16 o 
   2   4   3      505.25      485.85      4.03 o 
   3   4   3      862.90      885.69      7.18 o 
   4   4   3     3298.48     3498.44     24.89 o 
   5   4   3        2.63       12.25      3.17 o 
   6   4   3      178.64      157.20      4.92 o 
   7   4   3       91.90       94.46      5.06 o 
   8   4   3      207.72      199.56      6.56 o 
   9   4   3        2.92        9.21      4.61 o 
  10   4   3      724.98      745.49     19.24 o 
  11   4   3        0.33       12.90      9.68 o 
   1   5   3       52.62       35.91      1.19 o 
   2   5   3     3374.20     3466.54     21.67 o 
   3   5   3      238.36      307.17      3.13 o 
   4   5   3     4864.74     4623.03     36.67 o 
   5   5   3      173.33      167.21      5.12 o 
   6   5   3     1484.29     1409.15     16.29 o 
   7   5   3       40.85       52.93      4.88 o 
   8   5   3       34.99       44.73      4.39 o 
   9   5   3        0.03       14.25      6.21 o 
  10   5   3      108.90      102.42      8.00 o 
  11   5   3      310.83      304.90     11.69 o 
   0   6   3     1084.39      998.90      6.74 o 
   1   6   3       73.56       75.24      1.42 o 
   2   6   3      825.61      792.81      4.80 o 
   3   6   3      543.23      613.90      4.92 o 
   4   6   3      176.56      185.79      3.84 o 
   5   6   3      457.10      501.58      6.52 o 
   6   6   3      158.70      124.75      4.90 o 
   7   6   3       23.98       27.04      3.61 o 
   8   6   3      686.12      678.09     19.86 o 
   9   6   3      126.38      124.43      6.70 o 
  10   6   3      184.42      208.22      8.75 o 
   1   7   3       75.40       62.49      1.27 o 
   2   7   3     1036.53     1018.99      7.59 o 
   3   7   3     1178.02     1207.10      8.20 o 
   4   7   3     1771.25     1777.25     15.56 o 
   5   7   3      654.14      650.49      7.53 o 
   6   7   3     1315.25     1317.50     11.80 o 
   7   7   3        6.08       15.26      3.65 o 
   8   7   3      210.69      224.59      6.27 o 
   9   7   3        2.91       18.41      5.15 o 
  10   7   3        0.26        9.96      5.50 o 
   0   8   3     1996.22     1881.23     13.16 o 
   1   8   3     6064.66     6405.74     35.62 o 
   2   8   3      115.23       75.42      1.38 o 
   3   8   3      120.05      142.63      2.77 o 
   4   8   3      145.58      154.33      2.80 o 
   5   8   3      313.19      284.39      4.45 o 
   6   8   3     1617.70     1567.04     18.34 o 
   7   8   3      234.46      219.65      5.96 o 
   8   8   3     1244.00     1220.76     13.62 o 
   9   8   3        4.94       18.37      4.93 o 
  10   8   3     1403.52     1503.04     30.91 o 
   1   9   3      167.02      164.18      2.61 o 
   2   9   3     5167.05     5299.33     30.67 o 
   3   9   3       58.49       59.33      2.44 o 
   4   9   3     3077.62     3038.61     19.17 o 
   5   9   3       29.05       28.22      2.08 o 
   6   9   3      219.32      213.59      4.85 o 
   7   9   3       54.17       59.76      4.14 o 
   8   9   3       21.68       27.33      3.61 o 
   9   9   3       85.78       88.49      6.86 o 
  10   9   3       45.90       56.66      6.69 o 
   0  10   3      230.05      259.02      4.21 o 
   1  10   3       73.01       58.72      1.78 o 
   2  10   3       92.33       90.58      2.65 o 
   3  10   3        4.61       10.10      2.33 o 
   4  10   3     1751.64     1706.95     12.61 o 
   5  10   3       49.54       52.79      2.75 o 
   6  10   3      261.74      262.74      5.30 o 
   7  10   3       73.39       76.11      5.71 o 
   8  10   3      133.96      120.71      7.68 o 
   9  10   3      314.04      316.03     10.96 o 
   1  11   3      476.35      430.19      3.93 o 
   2  11   3     2324.84     2278.39     14.82 o 
   3  11   3     3003.06     2974.01     19.35 o 
   4  11   3     2127.92     2121.50     16.42 o 
   5  11   3        2.23        9.54      2.63 o 
   6  11   3      851.99      799.45     10.25 o 
   7  11   3       24.88       22.91      4.06 o 
   8  11   3      135.53      137.48     10.49 o 
   9  11   3       32.67       45.31      6.50 o 
   0  12   3     3709.79     3936.91     29.84 o 
   1  12   3      642.03      649.66      5.37 o 
   2  12   3     1146.06     1134.54      9.42 o 
   3  12   3      469.08      514.34      5.12 o 
   4  12   3      103.67       98.31      3.30 o 
   5  12   3        0.68       10.75      3.69 o 
   6  12   3      244.36      223.96      6.59 o 
   7  12   3      405.40      404.79     10.23 o 
   8  12   3      245.20      267.75      9.52 o 
   9  12   3      243.45      237.08     11.90 o 
   1  13   3        2.18        8.84      2.63 o 
   2  13   3      506.03      496.30      7.74 o 
   3  13   3        8.32       17.24      2.61 o 
   4  13   3      684.17      647.44      7.85 o 
   5  13   3      298.49      282.96      6.27 o 
   6  13   3      219.73      229.95      8.55 o 
   7  13   3       19.43       25.37      5.15 o 
   8  13   3       68.35       71.66      6.35 o 
   0  14   3     1275.52     1323.22     14.50 o 
   1  14   3        4.16       17.16      4.05 o 
   2  14   3      463.06      506.27      6.64 o 
   3  14   3       37.61       42.86      3.06 o 
   4  14   3     1603.95     1543.68     13.63 o 
   5  14   3        0.33       11.27      3.27 o 
   6  14   3      307.52      314.22      8.52 o 
   7  14   3      105.00       97.25      6.33 o 
   8  14   3      125.00      143.23      8.58 o 
   1  15   3      305.77      313.37      5.89 o 
   2  15   3       94.92       85.49      3.70 o 
   3  15   3     1784.90     1776.04     15.18 o 
   4  15   3      936.37      960.56     10.30 o 
   5  15   3       18.87       20.55      3.09 o 
   6  15   3     1355.68     1377.43     15.77 o 
   7  15   3        0.62       12.14      4.60 o 
   8  15   3      168.28      153.28      8.17 o 
   0  16   3      151.90      151.50      8.21 o 
   1  16   3        0.81       21.36      5.48 o 
   2  16   3      558.89      523.36      8.07 o 
   3  16   3       14.42       22.79      3.20 o 
   4  16   3       21.51       26.46      3.40 o 
   5  16   3       11.15       14.63      3.40 o 
   6  16   3        0.60        5.59      5.25 o 
   7  16   3       94.70       98.51      7.00 o 
   1  17   3        0.42       14.49      5.27 o 
   2  17   3      103.92      102.81      5.85 o 
   3  17   3       17.79       33.48      4.05 o 
   4  17   3        0.25       16.85      5.06 o 
   5  17   3      211.80      199.89      7.83 o 
   6  17   3       52.58       54.74      5.23 o 
   0  18   3      492.26      504.84     12.61 o 
   1  18   3      329.11      310.69      8.88 o 
   2  18   3      286.73      317.13      8.93 o 
   3  18   3       10.98       16.95      4.73 o 
   4  18   3      108.15       89.11      5.85 o 
   5  18   3        4.89       19.23      7.80 o 
   6  18   3      186.36      189.75     10.15 o 
   1  19   3       16.54       21.64      5.21 o 
   2  19   3        1.69        9.46      5.57 o 
   3  19   3       53.34       48.21      4.86 o 
   4  19   3      114.54      129.93      6.97 o 
   5  19   3      120.77      126.05      9.14 o 
   0  20   3       61.65       72.85      8.84 o 
   1  20   3        0.53       17.01      6.00 o 
   2  20   3       24.12       26.75      4.52 o 
   3  20   3        2.00       14.50      6.48 o 
   1  21   3       10.17       19.61      5.69 o 
   1   0   4     3530.54     3562.70     37.52 o 
   2   0   4     4640.63     4723.07     43.02 o 
   3   0   4      537.41      670.54      6.62 o 
   4   0   4    17063.54    18668.44    237.36 o 
   5   0   4     2106.14     2250.66     27.17 o 
   6   0   4        1.88        7.00      4.42 o 
   7   0   4     1166.26     1125.06     18.18 o 
   8   0   4      652.64      653.08     14.17 o 
   9   0   4      828.93      848.03     25.91 o 
  10   0   4     1996.02     2077.87     41.75 o 
  11   0   4      723.04      772.87     25.12 o 
   1   1   4     2607.83     2617.74     19.78 o 
   2   1   4    14697.23    15567.31    156.74 o 
   3   1   4     2137.35     2248.74     14.08 o 
   4   1   4     4125.26     4354.53     32.64 o 
   5   1   4        2.57       14.93      2.50 o 
   6   1   4       28.50       22.46      1.85 o 
   7   1   4      390.19      371.03      7.77 o 
   8   1   4       10.37       20.97      3.04 o 
   9   1   4      218.95      190.87      9.00 o 
  10   1   4       48.01       41.11     13.42 o 
  11   1   4        8.03       34.76     10.61 o 
   0   2   4     6751.04     6850.39     68.93 o 
   1   2   4        6.85        9.78      0.78 o 
   2   2   4      448.12      441.50      3.08 o 
   3   2   4     2685.60     2845.46     19.39 o 
   4   2   4     3686.34     3912.53     27.00 o 
   5   2   4     2159.44     2322.30     18.11 o 
   6   2   4      175.64      173.20      5.85 o 
   7   2   4      194.85      188.95      6.40 o 
   8   2   4        7.63       10.31      2.59 o 
   9   2   4        0.05       14.92      7.83 o 
  10   2   4        0.04        5.89      7.27 o 
  11   2   4        9.32       15.58     10.18 o 
   1   3   4     1371.39     1449.61      9.27 o 
   2   3   4     3141.64     3134.11     19.15 o 
   3   3   4       39.05       53.38      2.73 o 
   4   3   4     4601.24     4556.19     33.15 o 
   5   3   4      512.97      474.54      6.42 o 
   6   3   4     2373.13     2380.78     24.56 o 
   7   3   4       70.10       75.65      4.66 o 
   8   3   4      437.37      425.02      8.36 o 
   9   3   4       42.98       40.28      4.33 o 
  10   3   4        6.77       17.30      8.55 o 
  11   3   4      172.87      186.45     11.47 o 
   0   4   4      585.32      608.54      7.42 o 
   1   4   4     3380.71     3473.74     17.32 o 
   2   4   4     1837.52     1804.48      9.69 o 
   3   4   4      250.02      216.90      3.05 o 
   4   4   4     7853.00     8551.21     68.73 o 
   5   4   4      292.58      322.65      5.98 o 
   6   4   4       95.43       76.95      4.73 o 
   7   4   4      323.45      338.53      8.39 o 
   8   4   4     1387.71     1347.95     23.37 o 
   9   4   4      321.28      311.51      8.24 o 
  10   4   4     1013.86     1027.83     18.33 o 
  11   4   4      206.44      210.27     12.65 o 
   1   5   4      176.46      168.91      1.72 o 
   2   5   4     6057.65     6477.77     30.49 o 
   3   5   4       53.01       57.68      1.50 o 
   4   5   4      796.46      854.21      6.83 o 
   5   5   4       78.06       71.75      2.83 o 
   6   5   4      226.68      218.46      5.93 o 
   7   5   4      254.43      223.55      7.30 o 
   8   5   4       19.32       25.68      4.22 o 
   9   5   4       59.57       60.41      5.06 o 
  10   5   4      157.78      180.00      9.10 o 
   0   6   4     3532.24     3403.89     21.60 o 
   1   6   4      843.32      841.49      4.74 o 
   2   6   4     2385.01     2362.08     12.21 o 
   3   6   4      245.17      271.89      3.28 o 
   4   6   4     2362.29     2511.42     15.63 o 
   5   6   4      789.04      826.55      8.77 o 
   6   6   4      921.76      924.25     11.63 o 
   7   6   4      143.70      160.48      5.97 o 
   8   6   4      918.98      918.15     12.71 o 
   9   6   4        1.34       14.32      6.09 o 
  10   6   4       18.05       29.59      6.39 o 
   1   7   4      174.13      189.23      2.30 o 
   2   7   4       94.64       66.51      1.53 o 
   3   7   4     1044.26     1081.56      8.76 o 
   4   7   4     2507.24     2390.08     16.86 o 
   5   7   4     1273.68     1256.69     10.00 o 
   6   7   4     3534.74     3554.84     31.42 o 
   7   7   4      442.79      449.73      8.57 o 
   8   7   4      457.98      492.86      9.46 o 
   9   7   4       26.39       27.45      3.98 o 
  10   7   4      132.96      127.81      7.18 o 
   0   8   4     2750.17     2979.05     22.57 o 
   1   8   4       52.78       59.55      1.64 o 
   2   8   4      100.42      108.94      1.70 o 
   3   8   4      318.31      345.44      3.42 o 
   4   8   4      428.52      405.51      4.00 o 
   5   8   4     1119.47     1111.88      9.41 o 
   6   8   4      136.28      129.06      4.09 o 
   7   8   4      136.85      125.76      4.98 o 
   8   8   4       11.34       15.47      3.13 o 
   9   8   4       13.13       17.72      4.52 o 
  10   8   4       24.92       30.63      5.39 o 
   1   9   4       89.09       99.36      1.69 o 
   2   9   4        0.07        9.54      1.31 o 
   3   9   4      575.84      564.77      6.41 o 
   4   9   4      149.30      119.77      2.64 o 
   5   9   4      452.35      454.79      5.24 o 
   6   9   4      128.91      113.69      3.85 o 
   7   9   4      978.45      965.98     11.62 o 
   8   9   4       54.06       59.13      4.32 o 
   9   9   4       11.15       16.90      5.65 o 
  10   9   4      245.65      256.99     11.26 o 
   0  10   4     5365.07     5031.38     35.08 o 
   1  10   4       94.57       85.22      1.99 o 
   2  10   4     1540.61     1502.47     10.36 o 
   3  10   4       46.69       42.11      2.43 o 
   4  10   4     2109.47     2196.28     14.55 o 
   5  10   4        2.15       20.28      3.41 o 
   6  10   4      713.70      659.24      9.48 o 
   7  10   4       39.19       45.46      6.06 o 
   8  10   4      409.78      388.81     10.99 o 
   9  10   4       20.65       14.64      4.41 o 
   1  11   4      107.92      117.95      2.54 o 
   2  11   4        3.58        9.44      2.28 o 
   3  11   4      470.33      500.28      7.76 o 
   4  11   4      284.34      279.56      4.83 o 
   5  11   4      210.81      212.59      4.30 o 
   6  11   4      762.39      800.24     11.33 o 
   7  11   4      121.86      122.46      6.97 o 
   8  11   4      182.79      181.79      8.41 o 
   9  11   4        0.22       13.23      6.58 o 
   0  12   4      131.24      121.26      5.08 o 
   1  12   4      103.06       90.39      2.35 o 
   2  12   4       13.07       15.72      2.75 o 
   3  12   4     2502.53     2506.73     15.85 o 
   4  12   4      221.72      220.63      4.47 o 
   5  12   4     3005.96     3004.76     22.87 o 
   6  12   4       14.92       14.90      4.22 o 
   7  12   4       84.00       88.06      6.61 o 
   8  12   4       70.96       62.83      6.10 o 
   9  12   4      126.98      134.98     10.72 o 
   1  13   4        4.51       10.39      1.70 o 
   2  13   4     1464.34     1451.53     10.99 o 
   3  13   4     1821.16     1816.88     14.91 o 
   4  13   4      523.64      502.51      8.24 o 
   5  13   4      169.73      178.28      5.29 o 
   6  13   4       33.62       23.16      3.73 o 
   7  13   4      522.67      518.72     11.57 o 
   8  13   4      113.04      101.68      7.32 o 
   0  14   4      448.40      422.14      7.41 o 
   1  14   4       75.78       71.68      2.85 o 
   2  14   4      974.18      956.59      9.47 o 
   3  14   4       61.72       45.81      3.31 o 
   4  14   4      310.07      295.78      6.09 o 
   5  14   4       14.78       18.32      3.00 o 
   6  14   4        6.18       23.79      5.44 o 
   7  14   4       74.08       82.71      6.42 o 
   8  14   4      423.72      373.48     11.55 o 
   1  15   4      115.85      126.54      4.24 o 
   2  15   4      266.94      282.44      7.12 o 
   3  15   4      172.88      196.84      6.22 o 
   4  15   4       39.18       41.36      3.57 o 
   5  15   4       24.51       19.69      2.93 o 
   6  15   4        6.29       12.88      3.49 o 
   7  15   4        0.17       16.95      5.96 o 
   0  16   4      268.96      322.63     10.33 o 
   1  16   4      132.62      138.37      5.29 o 
   2  16   4      292.84      302.40      6.82 o 
   3  16   4      825.71      794.79      8.98 o 
   4  16   4      573.48      585.14      9.07 o 
   5  16   4      455.35      435.39      8.58 o 
   6  16   4       63.95       59.86      5.32 o 
   7  16   4      128.15      126.06      8.56 o 
   1  17   4       89.62      107.32      5.46 o 
   2  17   4      321.20      308.66      7.87 o 
   3  17   4     1958.92     2013.82     18.34 o 
   4  17   4      374.68      362.40      7.78 o 
   5  17   4       40.04       37.05      5.00 o 
   6  17   4       31.68       32.04      4.69 o 
   0  18   4       47.53       33.25      6.50 o 
   1  18   4       13.31       23.81      4.47 o 
   2  18   4       56.17       46.57      4.75 o 
   3  18   4       47.08       73.58      5.50 o 
   4  18   4      155.85      141.52      6.73 o 
   5  18   4      225.25      238.63      9.64 o 
   1  19   4      221.44      248.56      8.58 o 
   2  19   4        1.20       19.49      6.86 o 
   3  19   4       69.67       95.02      6.41 o 
   4  19   4      285.28      273.38     10.28 o 
   0  20   4      337.11      345.07     14.36 o 
   1  20   4      718.66      796.08     14.22 o 
   2  20   4       80.06       80.16      6.29 o 
   3  20   4      497.42      524.20     11.21 o 
   1  21   4       40.96       38.12      5.44 o 
   1   1   5     1670.74     1742.80     16.08 o 
   2   1   5      148.68      109.28      2.14 o 
   3   1   5     5330.50     5352.25     33.83 o 
   4   1   5       48.22       56.19      2.21 o 
   5   1   5     2435.88     2355.01     18.03 o 
   6   1   5       46.05       39.50      2.11 o 
   7   1   5      136.23      121.10      4.22 o 
   8   1   5        2.91       10.92      4.96 o 
   9   1   5       39.99       27.23      5.24 o 
  10   1   5        7.01       14.22      9.09 o 
  11   1   5      178.56      190.37     11.79 o 
   0   2   5     1831.86     1694.11     19.56 o 
   1   2   5     7844.91     7613.37     80.62 o 
   2   2   5      169.20      181.49      1.92 o 
   3   2   5      787.47      988.76      6.69 o 
   4   2   5     2290.68     2511.25     18.21 o 
   5   2   5     4078.06     4537.28     36.49 o 
   6   2   5       27.95       29.10      2.31 o 
   7   2   5     2219.27     2237.54     22.36 o 
   8   2   5        5.47       11.73      4.34 o 
   9   2   5      484.81      461.12     10.71 o 
  10   2   5      102.44      124.05     11.47 o 
  11   2   5      183.84      185.10     11.43 o 
   1   3   5      883.48     1058.31      8.94 o 
   2   3   5      364.91      443.02      3.49 o 
   3   3   5       35.45       53.64      1.76 o 
   4   3   5       28.89       37.30      1.90 o 
   5   3   5      194.23      220.99      4.11 o 
   6   3   5      315.73      320.66      5.39 o 
   7   3   5        8.31       13.02      2.51 o 
   8   3   5        0.67       17.23      4.52 o 
   9   3   5       89.51       96.58      6.27 o 
  10   3   5       68.16       76.36      9.78 o 
  11   3   5       71.98       71.72      8.80 o 
   0   4   5      992.11     1185.08     15.57 o 
   1   4   5     3492.41     3702.01     18.29 o 
   2   4   5     1002.72     1077.59      7.07 o 
   3   4   5      724.86      704.73      5.16 o 
   4   4   5     1308.83     1386.14     14.24 o 
   5   4   5       45.91       47.43      3.30 o 
   6   4   5      301.01      319.36      8.34 o 
   7   4   5      488.62      467.73      6.88 o 
   8   4   5       68.41       66.34      4.82 o 
   9   4   5      658.86      659.42     13.13 o 
  10   4   5       92.95       80.81      8.41 o 
   1   5   5      686.67      654.38      4.73 o 
   2   5   5      720.48      802.24      5.35 o 
   3   5   5     7973.57     8321.97     54.40 o 
   4   5   5       10.20       10.59      1.43 o 
   5   5   5     1969.16     1961.64     15.63 o 
   6   5   5      534.70      514.82      7.03 o 
   7   5   5     1012.25      957.66     14.36 o 
   8   5   5       14.30       15.84      3.23 o 
   9   5   5       23.35       31.80      4.74 o 
  10   5   5       93.64      118.72      9.56 o 
   0   6   5      673.31      690.71      6.80 o 
   1   6   5     1819.17     1821.57      9.10 o 
   2   6   5       40.66       49.21      1.41 o 
   3   6   5       22.62       20.78      2.77 o 
   4   6   5     1523.37     1584.76     11.95 o 
   5   6   5      116.18      123.61      4.19 o 
   6   6   5        2.84       11.40      3.83 o 
   7   6   5      226.72      228.21      6.53 o 
   8   6   5        0.01       10.17      3.39 o 
   9   6   5      110.70      104.27      6.12 o 
  10   6   5      226.25      230.71     11.86 o 
   1   7   5      289.12      273.50      3.00 o 
   2   7   5      259.72      286.85      2.85 o 
   3   7   5      713.83      759.83      7.25 o 
   4   7   5       12.42       12.03      1.20 o 
   5   7   5      148.75      131.98      3.11 o 
   6   7   5        2.72        8.19      3.39 o 
   7   7   5       57.82       55.01      4.45 o 
   8   7   5        5.05       13.79      3.46 o 
   9   7   5       36.02       32.26      4.24 o 
  10   7   5       23.02       22.10      4.94 o 
   0   8   5      798.87      792.15      8.66 o 
   1   8   5     3929.60     3962.18     19.05 o 
   2   8   5       97.69       86.53      1.80 o 
   3   8   5     4317.32     4357.76     25.20 o 
   4   8   5       14.74       16.25      1.44 o 
   5   8   5      761.98      740.66      7.58 o 
   6   8   5       37.84       46.30      3.25 o 
   7   8   5      376.81      390.31      8.26 o 
   8   8   5        1.84        9.43      4.61 o 
   9   8   5     1490.70     1555.64     16.56 o 
  10   8   5       15.96       26.19      5.91 o 
   1   9   5       71.92       75.94      1.90 o 
   2   9   5        4.97       10.13      1.63 o 
   3   9   5     1862.29     1862.66     12.03 o 
   4   9   5        2.43        9.86      2.11 o 
   5   9   5     1492.24     1414.16     13.44 o 
   6   9   5       10.03       15.10      2.82 o 
   7   9   5     1503.52     1486.91     20.16 o 
   8   9   5        2.73       13.10      4.35 o 
   9   9   5       79.65       85.42      6.54 o 
  10   9   5        9.24       17.08      7.24 o 
   0  10   5     1425.22     1402.00     11.05 o 
   1  10   5       89.45      116.70      2.13 o 
   2  10   5     1208.98     1238.50      8.68 o 
   3  10   5      382.35      361.37      4.03 o 
   4  10   5     3678.81     3711.30     24.14 o 
   5  10   5      212.44      216.17      6.92 o 
   6  10   5      332.93      321.66      7.43 o 
   7  10   5       38.47       34.40      3.87 o 
   8  10   5       13.92       19.86      4.46 o 
   9  10   5        2.98       17.58      6.46 o 
   1  11   5      100.84      103.20      1.99 o 
   2  11   5      103.19      100.19      2.64 o 
   3  11   5      187.47      197.17      3.82 o 
   4  11   5        0.15       11.85      2.13 o 
   5  11   5     2079.23     2034.85     15.81 o 
   6  11   5      200.00      186.31      6.33 o 
   7  11   5      585.99      584.98     11.44 o 
   8  11   5       27.07       24.64      4.76 o 
   9  11   5      101.58      108.98      8.69 o 
   0  12   5      837.67      891.62      8.63 o 
   1  12   5      547.17      528.17      4.52 o 
   2  12   5        1.98       11.44      2.35 o 
   3  12   5     2188.15     2178.01     18.11 o 
   4  12   5        3.84       14.69      3.48 o 
   5  12   5      332.32      336.04      6.28 o 
   6  12   5      114.67      111.24      6.00 o 
   7  12   5      912.97      888.30     15.17 o 
   8  12   5        4.12       22.29      6.61 o 
   9  12   5     1779.14     1846.49     23.37 o 
   1  13   5      212.12      205.38      3.90 o 
   2  13   5      614.40      610.02     11.45 o 
   3  13   5     1274.32     1278.81     11.78 o 
   4  13   5       77.12       81.50      4.07 o 
   5  13   5        3.12       17.70      4.07 o 
   6  13   5       36.91       41.09      5.30 o 
   7  13   5        2.19       20.38      6.22 o 
   8  13   5       16.34       26.62      6.71 o 
   0  14   5      620.64      599.08     14.34 o 
   1  14   5      399.52      395.46      5.18 o 
   2  14   5      426.63      420.91      6.74 o 
   3  14   5      219.36      201.16      5.29 o 
   4  14   5     1299.33     1235.56     13.02 o 
   5  14   5        2.30       17.20      4.47 o 
   6  14   5      126.78      118.56      6.66 o 
   7  14   5      131.86      145.15      7.88 o 
   8  14   5        0.07       15.83      7.03 o 
   1  15   5      512.77      522.26      7.86 o 
   2  15   5        5.60       15.23      3.15 o 
   3  15   5      151.27      166.49      6.32 o 
   4  15   5        0.46        6.64      4.91 o 
   5  15   5     1188.27     1171.13     14.59 o 
   6  15   5       56.65       49.49      4.85 o 
   7  15   5       51.54       57.77      5.65 o 
   0  16   5      470.80      501.15     23.61 o 
   1  16   5      378.41      392.17      8.07 o 
   2  16   5       76.67       84.57      4.64 o 
   3  16   5      176.07      178.80      5.75 o 
   4  16   5      450.26      447.17      7.94 o 
   5  16   5        3.40        8.03      5.23 o 
   6  16   5       17.83       20.72      4.21 o 
   7  16   5      187.97      180.28      8.07 o 
   1  17   5       13.84       19.33      3.81 o 
   2  17   5      231.73      247.78      7.76 o 
   3  17   5       31.74       37.70      4.71 o 
   4  17   5      212.61      185.04      8.23 o 
   5  17   5       16.94       20.49      4.07 o 
   6  17   5       67.06       50.72      5.59 o 
   0  18   5       50.46       56.38      8.93 o 
   1  18   5     1151.78     1294.47     17.95 o 
   2  18   5       54.31       56.02      5.06 o 
   3  18   5       31.46       20.45      3.91 o 
   4  18   5      569.88      551.33     12.45 o 
   5  18   5      489.41      485.83     12.29 o 
   1  19   5       22.92       23.84      4.66 o 
   2  19   5      256.28      256.65      8.08 o 
   3  19   5       11.05       18.23      5.20 o 
   4  19   5       32.31       29.55      5.31 o 
   0  20   5      583.88      588.57     16.78 o 
   1  20   5       11.57        9.64      5.36 o 
   2  20   5      111.93      133.70      8.56 o 
   3  20   5       87.52      106.04      8.16 o 
   0   0   6      574.03      589.49     12.04 o 
   1   0   6     1284.66     1219.70     32.03 o 
   2   0   6     5138.38     5347.72     55.06 o 
   3   0   6       74.59       85.62      5.68 o 
   4   0   6     6552.54     7071.09     83.01 o 
   5   0   6       47.72       51.51      2.43 o 
   6   0   6       96.89      138.18      3.78 o 
   7   0   6      422.63      417.16     12.90 o 
   8   0   6     1042.48     1107.75     28.33 o 
   9   0   6      202.41      220.17     17.66 o 
  10   0   6      327.04      339.67     19.82 o 
  11   0   6       15.46       18.64      8.39 o 
   1   1   6     2208.65     2330.95     26.23 o 
   2   1   6     5176.33     5468.98     41.65 o 
   3   1   6     8359.78     9096.71     73.94 o 
   4   1   6     2122.14     2100.21     20.92 o 
   5   1   6     2035.41     2044.50     15.23 o 
   6   1   6      131.49      114.48      2.57 o 
   7   1   6      235.52      268.45      5.06 o 
   8   1   6       66.01       74.61      5.51 o 
   9   1   6        2.02        9.20      6.92 o 
  10   1   6       84.34       85.34      8.40 o 
  11   1   6       24.70       25.48      6.72 o 
   0   2   6     4671.78     4899.54     71.80 o 
   1   2   6     1598.80     1603.38     14.92 o 
   2   2   6     2230.49     2325.24     15.78 o 
   3   2   6     2545.41     2726.41     20.73 o 
   4   2   6       18.69       18.46      1.55 o 
   5   2   6      125.91      136.47      6.77 o 
   6   2   6       76.36       75.56      2.77 o 
   7   2   6      241.23      215.14      4.28 o 
   8   2   6       17.78       15.93      2.81 o 
   9   2   6       57.89       60.37      8.90 o 
  10   2   6       72.93       76.98     10.05 o 
  11   2   6       30.92       39.39      7.25 o 
   1   3   6     3118.45     3236.32     22.58 o 
   2   3   6      197.75      168.90      2.25 o 
   3   3   6     7159.93     7497.21     64.89 o 
   4   3   6      954.85      870.27      7.72 o 
   5   3   6     1566.14     1512.04     14.08 o 
   6   3   6     1160.16     1151.67     13.17 o 
   7   3   6       65.72       69.93      4.34 o 
   8   3   6      108.55      115.76      5.89 o 
   9   3   6        2.01        9.76      5.20 o 
  10   3   6       75.89       68.05      7.68 o 
   0   4   6        6.55       17.93      1.66 o 
   1   4   6     1408.07     1439.16      8.43 o 
   2   4   6     1924.14     1977.21     13.56 o 
   3   4   6      126.17      133.64      3.17 o 
   4   4   6       97.94      113.76      2.90 o 
   5   4   6      166.65      188.83      5.11 o 
   6   4   6        2.79       18.41      4.55 o 
   7   4   6       49.66       62.97      4.44 o 
   8   4   6      687.52      698.38     10.57 o 
   9   4   6       93.37      108.39      7.06 o 
  10   4   6      154.73      147.20     10.22 o 
   1   5   6       31.36       38.26      1.36 o 
   2   5   6     1648.40     1714.22      9.43 o 
   3   5   6      872.43     1017.50      7.09 o 
   4   5   6      210.84      195.56      3.73 o 
   5   5   6      482.24      492.16      7.83 o 
   6   5   6      108.34      133.11      4.92 o 
   7   5   6      187.98      210.47      7.67 o 
   8   5   6        1.22       11.70      3.41 o 
   9   5   6        2.54       15.39      5.52 o 
  10   5   6      209.72      208.70     11.55 o 
   0   6   6     5765.37     6081.68     50.63 o 
   1   6   6     3526.04     3627.20     22.26 o 
   2   6   6     1278.49     1310.08     10.72 o 
   3   6   6     1126.18     1117.41      9.30 o 
   4   6   6     1919.48     1926.66     16.13 o 
   5   6   6       14.22       13.98      2.29 o 
   6   6   6      293.38      262.92      6.37 o 
   7   6   6      396.34      384.02      7.99 o 
   8   6   6       34.40       29.94      4.11 o 
   9   6   6      355.12      345.44     10.08 o 
  10   6   6        0.93        4.83      9.39 o 
   1   7   6      364.71      384.42      3.91 o 
   2   7   6      218.08      248.19      2.92 o 
   3   7   6      667.55      625.76      5.67 o 
   4   7   6      182.95      160.54      2.96 o 
   5   7   6      550.50      555.41      7.96 o 
   6   7   6      773.50      737.42     10.83 o 
   7   7   6       83.22       70.04      4.73 o 
   8   7   6        4.91       14.11      4.01 o 
   9   7   6       55.75       53.53      5.29 o 
  10   7   6      484.41      497.36     15.18 o 
   0   8   6      631.88      589.54      7.03 o 
   1   8   6       13.25       20.03      2.09 o 
   2   8   6     1143.47     1164.75     10.11 o 
   3   8   6      906.33      863.97      7.87 o 
   4   8   6      223.52      201.79      4.15 o 
   5   8   6      461.68      438.44      7.70 o 
   6   8   6      171.71      198.18      5.69 o 
   7   8   6       63.33       81.45      5.05 o 
   8   8   6        6.56        7.90      3.28 o 
   9   8   6       68.77       70.69      5.39 o 
  10   8   6      256.49      254.22     11.70 o 
   1   9   6       41.82       44.08      1.72 o 
   2   9   6      631.78      611.31      7.58 o 
   3   9   6      173.63      204.37      3.09 o 
   4   9   6      673.90      621.50      5.68 o 
   5   9   6       12.49        9.91      1.43 o 
   6   9   6       12.34       18.98      3.21 o 
   7   9   6       82.24       81.45      4.78 o 
   8   9   6        9.05       11.17      2.96 o 
   9   9   6        2.18       13.86      4.90 o 
   0  10   6     2197.81     2262.32     19.93 o 
   1  10   6      360.51      378.38      3.68 o 
   2  10   6      174.42      180.45      3.88 o 
   3  10   6     2345.23     2306.63     15.17 o 
   4  10   6      607.70      586.57      5.69 o 
   5  10   6      334.80      325.81      4.87 o 
   6  10   6      783.97      798.70      9.92 o 
   7  10   6     1010.60     1017.75     21.28 o 
   8  10   6      208.19      200.97      8.13 o 
   9  10   6     1403.83     1375.81     19.51 o 
   1  11   6       29.64       30.49      1.61 o 
   2  11   6      423.40      435.76      4.61 o 
   3  11   6       60.36       50.16      3.46 o 
   4  11   6       14.78       15.92      2.02 o 
   5  11   6       78.97       82.07      3.33 o 
   6  11   6      244.36      242.11      8.69 o 
   7  11   6        0.09       16.20      5.78 o 
   8  11   6        3.70       11.18      5.99 o 
   9  11   6        9.19       19.80      6.10 o 
   0  12   6      263.29      257.93      6.21 o 
   1  12   6      103.98      102.61      2.90 o 
   2  12   6      575.72      583.39      5.90 o 
   3  12   6       31.24       32.86      2.71 o 
   4  12   6      213.97      202.35      4.83 o 
   5  12   6       30.83       29.29      3.26 o 
   6  12   6      901.57      872.96     14.72 o 
   7  12   6      118.49      118.18      6.54 o 
   8  12   6      718.59      717.08     14.41 o 
   9  12   6      197.04      215.60     10.04 o 
   1  13   6      145.13      141.30      3.22 o 
   2  13   6     1759.64     1749.85     12.90 o 
   3  13   6        1.54        7.49      3.27 o 
   4  13   6     1372.74     1363.68     14.26 o 
   5  13   6      681.43      661.09      9.73 o 
   6  13   6       65.01       54.86      4.83 o 
   7  13   6      575.67      522.76     11.42 o 
   8  13   6        4.79       18.67      5.98 o 
   0  14   6      722.86      746.30     10.71 o 
   1  14   6      730.06      708.95      7.23 o 
   2  14   6       14.67       17.77      2.38 o 
   3  14   6      136.84      119.20      4.78 o 
   4  14   6      183.11      174.13      5.14 o 
   5  14   6       10.40       13.60      3.27 o 
   6  14   6      160.26      165.21      7.27 o 
   7  14   6      163.77      162.16      8.26 o 
   8  14   6        9.58       11.61      5.81 o 
   1  15   6      153.18      142.09      4.78 o 
   2  15   6      110.32      110.43      4.41 o 
   3  15   6       64.71       54.22      3.91 o 
   4  15   6      140.66      138.04      5.34 o 
   5  15   6      235.61      217.14      6.82 o 
   6  15   6       90.94       85.54      6.40 o 
   7  15   6      224.92      213.30      9.27 o 
   0  16   6      781.13      787.93     16.21 o 
   1  16   6      726.49      720.99     10.59 o 
   2  16   6      279.96      274.74      7.09 o 
   3  16   6       60.94       55.32      4.62 o 
   4  16   6      687.50      643.67     12.80 o 
   5  16   6      313.68      316.08      7.81 o 
   6  16   6      126.23      130.22      7.03 o 
   7  16   6       10.47       14.31      4.02 o 
   1  17   6       16.77       21.34      3.98 o 
   2  17   6     1066.13     1073.13     15.10 o 
   3  17   6      244.91      242.64      8.06 o 
   4  17   6      844.52      797.65     22.27 o 
   5  17   6      180.74      182.58      7.97 o 
   6  17   6       61.49       56.85      6.05 o 
   0  18   6       72.25       72.35      7.73 o 
   1  18   6        1.18       15.25      5.02 o 
   2  18   6      570.21      581.33     11.36 o 
   3  18   6        7.34       22.17      6.12 o 
   4  18   6       47.03       36.75      5.78 o 
   5  18   6        0.01        3.33      7.23 o 
   1  19   6       84.12       80.95      6.37 o 
   2  19   6       20.82       22.68      4.62 o 
   3  19   6      162.91      187.17      9.12 o 
   4  19   6      175.95      177.05      8.73 o 
   0  20   6      300.07      303.94     19.00 o 
   1  20   6      546.46      534.80     15.30 o 
   2  20   6      286.97      262.97     10.86 o 
   1   1   7      326.80      363.11      4.61 o 
   2   1   7     1700.20     1622.44     13.50 o 
   3   1   7       74.31      104.20      2.87 o 
   4   1   7     2359.06     2245.27     17.48 o 
   5   1   7      130.02      131.55      4.54 o 
   6   1   7     2557.28     2639.01     21.28 o 
   7   1   7      176.77      138.36      7.63 o 
   8   1   7      772.44      782.24     22.79 o 
   9   1   7       15.84       34.56      7.28 o 
  10   1   7       35.90       46.44      7.56 o 
   0   2   7     3075.13     3344.00     45.70 o 
   1   2   7     5020.16     5333.22     34.10 o 
   2   2   7     1655.91     1590.57     12.11 o 
   3   2   7      246.04      225.45      4.62 o 
   4   2   7      461.76      470.51      5.47 o 
   5   2   7     1095.65     1094.85      9.90 o 
   6   2   7      472.83      383.82      6.47 o 
   7   2   7      104.64       90.47      4.13 o 
   8   2   7     1000.69      957.01     14.37 o 
   9   2   7     1142.42     1108.06     20.74 o 
  10   2   7      358.45      364.24     13.53 o 
   1   3   7      230.14      257.91      3.65 o 
   2   3   7      218.40      216.74      3.89 o 
   3   3   7       38.48       40.87      1.77 o 
   4   3   7      756.18      682.30      7.33 o 
   5   3   7       16.13       14.84      2.04 o 
   6   3   7      658.90      604.92     10.12 o 
   7   3   7      696.95      585.77      9.42 o 
   8   3   7      343.60      308.29      7.04 o 
   9   3   7      326.95      309.02     11.23 o 
  10   3   7        9.83       17.93      9.96 o 
   0   4   7     9158.22     9365.89    186.13 o 
   1   4   7       66.10       67.99      1.92 o 
   2   4   7     1255.53     1231.44     10.03 o 
   3   4   7      429.63      491.92      5.41 o 
   4   4   7      446.42      479.69      5.30 o 
   5   4   7     1027.14     1037.78     14.24 o 
   6   4   7      186.70      207.89     11.70 o 
   7   4   7      426.23      425.00      8.31 o 
   8   4   7      195.48      187.97      5.99 o 
   9   4   7       67.71       78.15      8.24 o 
  10   4   7      550.64      583.06     16.44 o 
   1   5   7      681.82      701.73      5.36 o 
   2   5   7      967.60      838.85      5.95 o 
   3   5   7        5.03        9.40      1.54 o 
   4   5   7     5064.20     4911.18     28.38 o 
   5   5   7      283.63      289.85      5.55 o 
   6   5   7     3884.92     3928.02     36.25 o 
   7   5   7      744.31      789.45     11.29 o 
   8   5   7      376.56      406.63      9.08 o 
   9   5   7        0.00        6.94      7.68 o 
  10   5   7      215.05      217.48     10.53 o 
   0   6   7     1009.06      939.75      9.55 o 
   1   6   7       62.44       53.97      2.07 o 
   2   6   7       57.06       38.79      1.88 o 
   3   6   7       13.92       19.97      1.68 o 
   4   6   7       42.37       41.55      3.16 o 
   5   6   7        1.41       12.47      2.87 o 
   6   6   7      511.02      476.54      8.06 o 
   7   6   7       51.15       41.65      4.17 o 
   8   6   7      104.35       84.90      5.36 o 
   9   6   7       64.65       54.73      6.91 o 
  10   6   7      199.89      202.31     11.34 o 
   1   7   7      102.64      105.16      2.79 o 
   2   7   7        2.47       12.09      1.80 o 
   3   7   7        9.01       19.60      1.71 o 
   4   7   7      142.80      140.83      3.26 o 
   5   7   7      381.15      371.30      5.37 o 
   6   7   7       52.94       56.72      4.13 o 
   7   7   7      450.14      394.44      8.60 o 
   8   7   7      116.91      111.71      6.38 o 
   9   7   7       59.88       56.37      7.30 o 
  10   7   7       56.07       28.21      6.99 o 
   0   8   7     9368.45     9439.94     84.57 o 
   1   8   7     2225.84     2229.14     15.85 o 
   2   8   7     2998.04     2871.25     20.97 o 
   3   8   7      130.81      120.45      3.22 o 
   4   8   7        1.18       13.00      2.96 o 
   5   8   7      171.37      175.73      4.44 o 
   6   8   7      820.00      864.03     14.15 o 
   7   8   7       35.15       39.56      4.19 o 
   8   8   7      626.13      654.89     12.10 o 
   9   8   7       76.43       64.11      8.18 o 
  10   8   7      765.95      751.60     18.49 o 
   1   9   7        5.26        9.67      1.88 o 
   2   9   7      955.14      954.28      8.12 o 
   3   9   7      622.01      602.49      7.41 o 
   4   9   7     1874.96     1850.37     13.71 o 
   5   9   7       12.52       14.13      2.48 o 
   6   9   7     1108.04     1147.12     13.21 o 
   7   9   7      310.79      313.05      7.45 o 
   8   9   7      116.06      135.26      6.96 o 
   9   9   7      158.20      158.37      8.88 o 
   0  10   7      359.23      366.58      5.80 o 
   1  10   7      594.35      569.30      6.05 o 
   2  10   7      161.90      147.84      3.07 o 
   3  10   7     1034.21      998.77      9.19 o 
   4  10   7      131.45      123.88      3.52 o 
   5  10   7      892.03      869.60      9.87 o 
   6  10   7        3.41       15.65      2.86 o 
   7  10   7      390.45      383.82      8.74 o 
   8  10   7      305.37      305.74      8.17 o 
   9  10   7      204.54      192.74     10.01 o 
   1  11   7      982.53      931.51      6.99 o 
   2  11   7     1305.97     1341.59     10.05 o 
   3  11   7      832.47      788.06      8.66 o 
   4  11   7      720.83      736.87      8.13 o 
   5  11   7       17.66       20.00      2.60 o 
   6  11   7        6.73       14.60      3.48 o 
   7  11   7      258.70      273.85      8.94 o 
   8  11   7       39.70       42.19      5.75 o 
   9  11   7       44.82       43.99      8.83 o 
   0  12   7     6343.05     6425.95     46.81 o 
   1  12   7      228.31      230.84      3.74 o 
   2  12   7     2604.52     2589.10     18.78 o 
   3  12   7        2.50       14.30      4.01 o 
   4  12   7       74.52       71.70      3.81 o 
   5  12   7       51.19       42.98      3.47 o 
   6  12   7      262.91      248.93      7.03 o 
   7  12   7       17.96       15.96      4.79 o 
   8  12   7      424.37      424.22     11.30 o 
   1  13   7       40.63       37.06      2.15 o 
   2  13   7      121.55      106.89      4.53 o 
   3  13   7       33.02       28.18      2.90 o 
   4  13   7      124.17      121.32      5.57 o 
   5  13   7       23.94       30.84      4.28 o 
   6  13   7      675.81      670.90     10.99 o 
   7  13   7      182.57      171.45      8.54 o 
   8  13   7       58.10       57.01      6.32 o 
   0  14   7       11.80       12.05      2.89 o 
   1  14   7      492.60      450.81      5.94 o 
   2  14   7      395.86      397.01      6.30 o 
   3  14   7        7.34       14.99      3.62 o 
   4  14   7       21.15       23.90      3.92 o 
   5  14   7       12.00       16.15      3.82 o 
   6  14   7       17.80       24.66      5.62 o 
   7  14   7      311.86      274.14     10.17 o 
   1  15   7      120.22      116.70      4.57 o 
   2  15   7      489.70      463.87     11.17 o 
   3  15   7        2.88       12.87      4.29 o 
   4  15   7      462.96      465.54     12.12 o 
   5  15   7       86.56       85.74      6.20 o 
   6  15   7       82.98       90.60      6.37 o 
   7  15   7      168.56      168.18     10.08 o 
   0  16   7      588.32      574.38     14.77 o 
   1  16   7       22.40       21.75      4.11 o 
   2  16   7     1302.48     1271.66     13.03 o 
   3  16   7      346.82      352.31      8.88 o 
   4  16   7       12.88       11.56      4.49 o 
   5  16   7      375.97      377.03      9.21 o 
   6  16   7        3.68       18.38      6.70 o 
   1  17   7      259.47      256.80      7.39 o 
   2  17   7      182.79      153.97      6.81 o 
   3  17   7      247.94      248.90      9.50 o 
   4  17   7      126.76      110.36      6.80 o 
   5  17   7        6.45       13.62      5.21 o 
   6  17   7        2.57       16.28      6.89 o 
   0  18   7       32.67       22.19      5.54 o 
   1  18   7        2.61       17.79      5.22 o 
   2  18   7      165.67      178.45      8.25 o 
   3  18   7       41.29       23.03      4.43 o 
   4  18   7      271.91      278.73     10.55 o 
   5  18   7       35.42       30.37      5.63 o 
   1  19   7        2.77       10.15      5.09 o 
   2  19   7      414.49      413.97     11.12 o 
   3  19   7       83.24       78.93      7.26 o 
   4  19   7      111.50      121.50      9.47 o 
   0  20   7        0.95       19.27     10.26 o 
   1  20   7      169.09      188.14      8.90 o 
   2  20   7      125.51      111.47      7.42 o 
   0   0   8     5279.90     5927.92    130.55 o 
   1   0   8     3257.50     3003.09     47.32 o 
   2   0   8       73.73       95.42      2.89 o 
   3   0   8        2.54       14.60      4.38 o 
   4   0   8      768.75      700.66     12.06 o 
   5   0   8      891.80      961.72     14.79 o 
   6   0   8        7.93       17.05      2.91 o 
   7   0   8      665.09      719.09     15.21 o 
   8   0   8      863.32      803.25     32.28 o 
   9   0   8      512.41      564.31     21.68 o 
  10   0   8      439.24      438.33     20.17 o 
   1   1   8      861.96      842.11     13.08 o 
   2   1   8      873.42      983.73     10.36 o 
   3   1   8       37.43       35.83      1.82 o 
   4   1   8       52.98       45.12      2.51 o 
   5   1   8     1365.53     1412.50     15.66 o 
   6   1   8      354.04      408.84      6.11 o 
   7   1   8     1381.93     1429.73     16.85 o 
   8   1   8       24.51       19.73      4.91 o 
   9   1   8       12.75       20.78      8.53 o 
  10   1   8      296.05      301.97     11.84 o 
   0   2   8       39.23       43.07      6.46 o 
   1   2   8     1796.61     1920.64     18.49 o 
   2   2   8      411.48      463.98      5.03 o 
   3   2   8        0.50        5.23      1.00 o 
   4   2   8       73.30       93.19      3.43 o 
   5   2   8        3.73       27.41      3.55 o 
   6   2   8      177.46      169.58      4.91 o 
   7   2   8      337.40      312.77      7.12 o 
   8   2   8      160.10      183.18      9.02 o 
   9   2   8      552.87      530.46     19.73 o 
  10   2   8      196.64      203.87     11.14 o 
   1   3   8      661.66      747.25      7.58 o 
   2   3   8       71.26       45.49      2.13 o 
   3   3   8     1069.02     1042.31      9.43 o 
   4   3   8      313.60      298.58      5.42 o 
   5   3   8     2476.97     2405.87     22.10 o 
   6   3   8      310.58      347.16      5.98 o 
   7   3   8      392.83      355.94      8.64 o 
   8   3   8       10.06       31.13      6.55 o 
   9   3   8        5.64       18.70      8.84 o 
  10   3   8       51.11       48.17      8.63 o 
   0   4   8     5597.08     6252.92     69.51 o 
   1   4   8     1659.84     1555.79     13.66 o 
   2   4   8      117.28       90.52      3.76 o 
   3   4   8       45.44       40.13      1.89 o 
   4   4   8       76.34       94.42      4.02 o 
   5   4   8      120.44      117.67      3.17 o 
   6   4   8        4.48       11.34      2.23 o 
   7   4   8      254.00      283.81      6.82 o 
   8   4   8     1067.27      988.90     22.50 o 
   9   4   8      141.54      187.90      9.84 o 
  10   4   8       79.57       73.34      8.52 o 
   1   5   8      336.23      343.60      4.85 o 
   2   5   8      600.48      572.85      5.13 o 
   3   5   8      106.55      114.92      3.17 o 
   4   5   8        0.75       10.21      2.94 o 
   5   5   8      232.71      274.87      4.69 o 
   6   5   8       25.29       36.02      4.46 o 
   7   5   8      400.32      415.63      8.19 o 
   8   5   8       93.68       74.74      6.79 o 
   9   5   8        0.43        2.93      9.20 o 
  10   5   8       99.01       99.88      9.71 o 
   0   6   8       98.08       82.81      3.71 o 
   1   6   8        9.52       27.37      2.29 o 
   2   6   8      218.18      181.35      2.73 o 
   3   6   8      706.61      688.26      6.99 o 
   4   6   8      899.79      872.41      9.02 o 
   5   6   8       72.87       77.13      2.74 o 
   6   6   8      280.97      277.17      7.32 o 
   7   6   8     1105.72     1126.12     14.78 o 
   8   6   8      770.35      854.62     15.56 o 
   9   6   8     1383.98     1476.73     25.86 o 
  10   6   8      183.64      190.95     11.26 o 
   1   7   8     3258.12     3322.43     23.17 o 
   2   7   8     2227.35     2256.54     14.32 o 
   3   7   8     2497.26     2416.88     17.15 o 
   4   7   8      928.15      936.26      9.26 o 
   5   7   8     1359.32     1298.85     13.76 o 
   6   7   8        7.07       14.84      2.87 o 
   7   7   8       96.66      129.70      5.65 o 
   8   7   8        1.91       11.21      3.57 o 
   9   7   8       28.83       18.93      4.56 o 
  10   7   8       66.99       65.21     14.87 o 
   0   8   8     1569.06     1639.68     22.24 o 
   1   8   8      483.90      463.63      5.16 o 
   2   8   8      299.01      311.95      4.76 o 
   3   8   8      117.16      111.71      5.57 o 
   4   8   8      124.49      128.87      3.72 o 
   5   8   8       45.21       46.28      2.78 o 
   6   8   8       34.01       39.10      3.28 o 
   7   8   8       52.87       51.13      4.72 o 
   8   8   8      380.76      357.21      8.87 o 
   9   8   8       65.27       91.27     10.58 o 
   1   9   8       90.93       76.22      2.50 o 
   2   9   8      268.29      218.05      4.38 o 
   3   9   8      760.16      738.28      7.35 o 
   4   9   8      413.28      369.15      5.95 o 
   5   9   8       39.67       40.15      3.15 o 
   6   9   8       92.83       74.96      3.78 o 
   7   9   8       16.13       30.73      3.70 o 
   8   9   8       20.05       26.25      4.31 o 
   9   9   8       74.58       86.61      8.83 o 
   0  10   8     5931.41     5822.40     54.70 o 
   1  10   8     1558.61     1553.20     10.73 o 
   2  10   8      699.80      680.48      6.86 o 
   3  10   8      727.47      701.10      6.61 o 
   4  10   8        5.84        9.24      2.07 o 
   5  10   8        4.30       13.08      3.45 o 
   6  10   8      317.68      305.89      6.77 o 
   7  10   8      676.79      692.70     12.38 o 
   8  10   8        0.51       13.59      5.21 o 
   9  10   8      606.94      600.99     18.16 o 
   1  11   8     1160.33     1122.25      8.97 o 
   2  11   8     1172.00     1148.32      9.27 o 
   3  11   8      754.94      706.26      7.86 o 
   4  11   8      135.95      157.58      4.26 o 
   5  11   8       21.48       17.13      2.81 o 
   6  11   8       53.43       54.39      3.97 o 
   7  11   8      629.44      683.56     14.16 o 
   8  11   8        2.10       20.31      6.62 o 
   9  11   8        3.69       17.61      8.83 o 
   0  12   8     5885.73     5817.69     43.52 o 
   1  12   8     5818.83     5885.84     33.23 o 
   2  12   8     1306.27     1242.65     11.38 o 
   3  12   8      487.83      478.32      7.82 o 
   4  12   8       73.62       68.26      4.07 o 
   5  12   8       19.10       28.09      4.41 o 
   6  12   8       49.62       51.77      4.44 o 
   7  12   8       32.45       29.12      6.42 o 
   8  12   8      959.49     1002.28     19.01 o 
   1  13   8       26.36       27.00      2.47 o 
   2  13   8      245.46      216.34      4.77 o 
   3  13   8     1019.60     1021.31     13.33 o 
   4  13   8      329.33      296.21      8.49 o 
   5  13   8       99.55      100.89      5.68 o 
   6  13   8       90.63       79.42      6.67 o 
   7  13   8      390.54      435.80     11.28 o 
   8  13   8        2.89       10.70      6.45 o 
   0  14   8     1076.49     1085.54     18.16 o 
   1  14   8      474.89      472.08      6.50 o 
   2  14   8      162.48      169.29      4.69 o 
   3  14   8      155.38      152.22      5.57 o 
   4  14   8       38.49       34.90      4.20 o 
   5  14   8       36.64       33.23      4.11 o 
   6  14   8      191.50      201.79      9.94 o 
   7  14   8      402.63      413.87     12.57 o 
   1  15   8        0.01       10.43      4.49 o 
   2  15   8        4.13       17.43      3.20 o 
   3  15   8       97.95       86.89      5.06 o 
   4  15   8        0.02       10.55      4.92 o 
   5  15   8      455.08      436.16      9.77 o 
   6  15   8        0.73        6.17      8.03 o 
   7  15   8      417.44      408.75     18.35 o 
   0  16   8      437.23      412.35     17.19 o 
   1  16   8     2476.36     2527.89     22.52 o 
   2  16   8      223.66      209.25      6.38 o 
   3  16   8      122.32      114.50      7.45 o 
   4  16   8        0.81       17.47      5.82 o 
   5  16   8      162.15      164.44      6.77 o 
   6  16   8        3.26       19.46      6.17 o 
   1  17   8      279.64      271.94      8.06 o 
   2  17   8       57.47       61.66      5.32 o 
   3  17   8      146.56      130.00      7.68 o 
   4  17   8      112.93      111.34      7.20 o 
   5  17   8      188.21      206.43      8.62 o 
   0  18   8     1232.50     1308.87     24.10 o 
   1  18   8      694.12      725.84     11.52 o 
   2  18   8      249.14      251.41     10.15 o 
   3  18   8      121.72      124.83      7.41 o 
   4  18   8        5.39       20.88      7.55 o 
   1  19   8      138.34      129.79      7.04 o 
   2  19   8       39.40       36.09      5.60 o 
   3  19   8      155.69      149.64      8.40 o 
   0  20   8      228.62      217.00     12.59 o 
   1  20   8      804.72      846.86     13.80 o 
   1   1   9      320.60      371.09      7.19 o 
   2   1   9     1347.72     1373.15     18.27 o 
   3   1   9     2040.15     2023.78     17.82 o 
   4   1   9     1351.03     1387.37     16.39 o 
   5   1   9     3353.84     3307.72     36.65 o 
   6   1   9      103.66      126.48      2.72 o 
   7   1   9     2506.61     2397.69     31.21 o 
   8   1   9       26.18       18.18      7.37 o 
   9   1   9        0.10        0.37      6.50 o 
  10   1   9        3.78        3.29      7.12 o 
   0   2   9     1313.94     1404.03     23.49 o 
   1   2   9    12058.71    12445.77    110.14 o 
   2   2   9      502.13      515.32      9.10 o 
   3   2   9      878.90      795.39      7.98 o 
   4   2   9      190.63      166.30      5.65 o 
   5   2   9       65.57       66.86      8.10 o 
   6   2   9       37.54       33.75      1.95 o 
   7   2   9      154.17      166.86      5.73 o 
   8   2   9       86.55       57.43      7.37 o 
   9   2   9       58.55       91.28      8.03 o 
  10   2   9      249.51      252.11     12.40 o 
   1   3   9        5.11        8.82      2.09 o 
   2   3   9     3558.00     3829.99     30.11 o 
   3   3   9      642.28      620.19      6.03 o 
   4   3   9      465.98      468.58      8.58 o 
   5   3   9      604.49      624.17     10.96 o 
   6   3   9      195.10      186.60      7.38 o 
   7   3   9      744.44      654.80     15.04 o 
   8   3   9       52.29       33.41      5.61 o 
   9   3   9        2.38       20.85      8.40 o 
  10   3   9      143.67      139.23     10.02 o 
   0   4   9    17017.57    18421.75    470.64 o 
   1   4   9      692.25      640.89      7.40 o 
   2   4   9     2337.88     2507.05     30.10 o 
   3   4   9      930.41      889.63      9.10 o 
   4   4   9      265.06      247.50      5.42 o 
   5   4   9        8.85       22.79      1.85 o 
   6   4   9      124.73      115.39      3.76 o 
   7   4   9      385.39      352.26      8.68 o 
   8   4   9      183.75      189.63      9.20 o 
   9   4   9      619.21      538.57     14.80 o 
  10   4   9       15.19       29.38      8.09 o 
   1   5   9      337.02      319.54      5.44 o 
   2   5   9      650.66      663.21      7.34 o 
   3   5   9     4339.94     4343.43     33.84 o 
   4   5   9      403.54      384.82      5.76 o 
   5   5   9     1982.71     1946.96     16.96 o 
   6   5   9      117.86      114.17      4.05 o 
   7   5   9     1450.52     1520.02     24.54 o 
   8   5   9       41.08       48.59      6.97 o 
   9   5   9       29.13       28.84      7.58 o 
  10   5   9        1.22        4.63      8.04 o 
   0   6   9      122.27      135.64      5.70 o 
   1   6   9     3832.83     3984.36     30.99 o 
   2   6   9        0.37        6.07      2.85 o 
   3   6   9      106.63       92.93      2.63 o 
   4   6   9        4.21        8.08      2.77 o 
   5   6   9       86.98       94.79      4.64 o 
   6   6   9        4.89       10.45      2.65 o 
   7   6   9      111.41      124.61      5.26 o 
   8   6   9       30.28       17.73      4.98 o 
   9   6   9        4.58       14.83      6.21 o 
  10   6   9        7.88        9.07      6.32 o 
   1   7   9      444.21      429.39      6.62 o 
   2   7   9       36.82       48.02      2.45 o 
   3   7   9        0.26        6.43      2.01 o 
   4   7   9        3.00        9.77      2.28 o 
   5   7   9        3.02       12.33      3.24 o 
   6   7   9       52.72       33.70      3.08 o 
   7   7   9      241.92      215.85      7.53 o 
   8   7   9       96.62       70.96      6.20 o 
   9   7   9        1.24        9.49      5.70 o 
   0   8   9     4063.89     4315.23     46.23 o 
   1   8   9     2083.94     1979.77     17.46 o 
   2   8   9      229.81      248.86      5.21 o 
   3   8   9      469.06      478.16      6.64 o 
   4   8   9       80.47       71.34      3.09 o 
   5   8   9      131.32      151.24      4.37 o 
   6   8   9      341.36      307.06      8.60 o 
   7   8   9      902.66      898.30     12.14 o 
   8   8   9       60.53       49.65      5.47 o 
   9   8   9      947.83      879.81     21.20 o 
   1   9   9       91.00       84.27      2.83 o 
   2   9   9      822.13      831.60      8.63 o 
   3   9   9     1806.40     1752.37     15.31 o 
   4   9   9        4.16       14.42      3.05 o 
   5   9   9     1185.44     1152.36     14.53 o 
   6   9   9     1006.38     1064.47     12.57 o 
   7   9   9      713.89      805.19     12.62 o 
   8   9   9      173.92      189.18     12.44 o 
   9   9   9        0.74       13.89      8.36 o 
   0  10   9     1866.77     1892.42     22.75 o 
   1  10   9      178.01      168.37      3.77 o 
   2  10   9      464.38      449.33      6.04 o 
   3  10   9      113.06       90.21      3.32 o 
   4  10   9      282.40      307.52      5.69 o 
   5  10   9       30.37       34.92      5.01 o 
   6  10   9       32.60       31.36      3.80 o 
   7  10   9       18.45       22.92      5.06 o 
   8  10   9      645.24      681.58     22.86 o 
   9  10   9       60.36       61.45      8.65 o 
   1  11   9      322.44      292.93      4.56 o 
   2  11   9      394.26      390.96      7.93 o 
   3  11   9       41.25       42.69      2.78 o 
   4  11   9       32.79       34.76      2.77 o 
   5  11   9      682.00      735.41      9.99 o 
   6  11   9      683.20      668.55     12.21 o 
   7  11   9       47.39       54.66      6.43 o 
   8  11   9      121.62      112.17     10.42 o 
   0  12   9     1357.42     1372.91     15.49 o 
   1  12   9     1907.92     1821.78     13.69 o 
   2  12   9      509.98      508.52      6.46 o 
   3  12   9      447.35      446.34      6.70 o 
   4  12   9      369.14      380.79      7.30 o 
   5  12   9       92.82       93.63      4.65 o 
   6  12   9       28.67       28.61      5.85 o 
   7  12   9      366.16      372.17     15.36 o 
   8  12   9      105.62      128.11     11.40 o 
   1  13   9        0.05        7.22      3.42 o 
   2  13   9       34.72       39.02      3.01 o 
   3  13   9       14.82       13.20      2.90 o 
   4  13   9        3.16        9.72      3.91 o 
   5  13   9      164.80      163.18      6.61 o 
   6  13   9      120.72      136.92      8.78 o 
   7  13   9      214.58      224.65     11.26 o 
   8  13   9      100.70      115.35     13.24 o 
   0  14   9     2534.08     2388.49     27.24 o 
   1  14   9        1.84       12.87      3.80 o 
   2  14   9       50.33       32.21      3.04 o 
   3  14   9       38.34       42.38      4.24 o 
   4  14   9       19.06       18.99      4.05 o 
   5  14   9       12.59       20.72      3.94 o 
   6  14   9        0.29       17.90      7.71 o 
   7  14   9      248.74      258.35     12.91 o 
   1  15   9      488.37      473.43      8.19 o 
   2  15   9      347.74      346.77      7.00 o 
   3  15   9      168.37      186.24      6.45 o 
   4  15   9      192.85      200.79      7.15 o 
   5  15   9      410.82      440.99     11.18 o 
   6  15   9        1.21       11.70      7.75 o 
   0  16   9      119.02      118.36      7.96 o 
   1  16   9      606.39      576.70     10.18 o 
   2  16   9       85.50       79.72      5.18 o 
   3  16   9       74.89       66.39      5.23 o 
   4  16   9       25.78       25.91      4.37 o 
   5  16   9        9.09       13.73      3.96 o 
   6  16   9        0.83       10.20      4.93 o 
   1  17   9      100.29       90.16      5.45 o 
   2  17   9      266.01      283.24      8.16 o 
   3  17   9      647.82      666.68     14.84 o 
   4  17   9       18.18       18.47      4.42 o 
   5  17   9       14.64       21.24      6.51 o 
   0  18   9        7.01       18.79      9.64 o 
   1  18   9        3.00       14.68      6.21 o 
   2  18   9       17.28       18.49      4.37 o 
   3  18   9       74.09       68.51      6.22 o 
   4  18   9        1.37       14.93      7.14 o 
   1  19   9      155.02      145.94      8.19 o 
   2  19   9      110.77      111.03      7.50 o 
   3  19   9       47.37       58.30      6.13 o 
   0   0  10     8104.68     7945.57    178.33 o 
   1   0  10      480.63      558.32     12.75 o 
   2   0  10      354.11      302.91     10.17 o 
   3   0  10     1652.88     1770.28     35.62 o 
   4   0  10     1101.44     1120.78     17.43 o 
   5   0  10      841.55      776.35     18.66 o 
   6   0  10     3354.90     3325.36     43.79 o 
   7   0  10       42.11       46.88      8.96 o 
   8   0  10      433.12      387.01     17.40 o 
   9   0  10       51.42       33.15      8.79 o 
  10   0  10      112.02      103.76     13.22 o 
   1   1  10     2274.04     2318.87     26.04 o 
   2   1  10      833.09      834.65      9.72 o 
   3   1  10      185.31      180.27      5.98 o 
   4   1  10     1445.54     1447.97     14.17 o 
   5   1  10       26.38       24.76      4.42 o 
   6   1  10     1255.31     1253.26     18.58 o 
   7   1  10     1170.22     1039.94     18.22 o 
   8   1  10      378.86      384.59     11.73 o 
   9   1  10       75.57       80.37      8.51 o 
  10   1  10       17.64       23.26      6.59 o 
   0   2  10       56.94       54.27      5.30 o 
   1   2  10      349.16      362.20     11.46 o 
   2   2  10      942.00      939.61      8.86 o 
   3   2  10      637.53      652.40      7.94 o 
   4   2  10      304.19      288.37      8.95 o 
   5   2  10      152.51      154.83      7.38 o 
   6   2  10       31.53       15.97      4.12 o 
   7   2  10       15.46       23.74      4.92 o 
   8   2  10      194.30      212.29      9.83 o 
   9   2  10       15.86       19.53      5.29 o 
  10   2  10       23.93       21.57      5.91 o 
   1   3  10      177.18      166.57      3.69 o 
   2   3  10     5513.90     5759.67     69.03 o 
   3   3  10       17.00       23.80      1.96 o 
   4   3  10     3531.94     3490.24     27.70 o 
   5   3  10       24.75       28.39      3.03 o 
   6   3  10      328.11      307.07     11.06 o 
   7   3  10      113.37       82.53      8.48 o 
   8   3  10        0.24        9.14      5.90 o 
   9   3  10        0.14       12.42      6.52 o 
  10   3  10        3.56        9.47      9.12 o 
   0   4  10      644.76      554.48     11.29 o 
   1   4  10       51.08       50.60      2.75 o 
   2   4  10      207.30      188.67      3.49 o 
   3   4  10        5.17       10.99      3.16 o 
   4   4  10      148.83      167.02      7.50 o 
   5   4  10        9.36       17.63      3.39 o 
   6   4  10      716.94      644.19     12.92 o 
   7   4  10        6.21       14.15      7.34 o 
   8   4  10      532.48      509.67     13.61 o 
   9   4  10       16.98       15.65      7.29 o 
  10   4  10      178.02      150.39     10.29 o 
   1   5  10     1805.81     1840.32     18.85 o 
   2   5  10       64.21       71.27      4.26 o 
   3   5  10      230.99      220.01      3.69 o 
   4   5  10       14.91       19.25      4.79 o 
   5   5  10      219.69      217.08      6.94 o 
   6   5  10      467.23      474.63     11.95 o 
   7   5  10     1740.14     1594.05     24.51 o 
   8   5  10      346.03      332.31     10.95 o 
   9   5  10       49.32       59.95      8.19 o 
  10   5  10       68.52       68.73      8.68 o 
   0   6  10      227.45      242.16      8.84 o 
   1   6  10     1439.92     1481.30     14.36 o 
   2   6  10     2445.94     2395.20     20.67 o 
   3   6  10       86.25       83.52      2.97 o 
   4   6  10      866.94      782.03      9.32 o 
   5   6  10      202.72      169.78      5.02 o 
   6   6  10       66.19       56.41      4.63 o 
   7   6  10       38.28       55.19      5.69 o 
   8   6  10     1220.28     1260.48     21.34 o 
   9   6  10       25.70       24.26      6.60 o 
   1   7  10       20.58       20.53      2.25 o 
   2   7  10     2718.80     2854.38     19.77 o 
   3   7  10       16.42       21.88      2.12 o 
   4   7  10     1792.91     1766.56     16.05 o 
   5   7  10       48.74       61.65      3.55 o 
   6   7  10       34.80       29.90      4.20 o 
   7   7  10       40.40       37.24      4.28 o 
   8   7  10       95.00      100.80     10.22 o 
   9   7  10       89.39       85.88      8.38 o 
   0   8  10     1582.98     1585.48     28.36 o 
   1   8  10       58.13       51.99      2.98 o 
   2   8  10       19.07       18.00      2.18 o 
   3   8  10      200.54      196.15      4.86 o 
   4   8  10      301.70      292.90      5.55 o 
   5   8  10       25.86       23.37      2.73 o 
   6   8  10      126.50      138.45      6.54 o 
   7   8  10        0.43       22.69      8.46 o 
   8   8  10      428.43      452.34     13.19 o 
   9   8  10        5.55       13.58      8.63 o 
   1   9  10       99.72      103.60      3.58 o 
   2   9  10       79.74       67.23      3.32 o 
   3   9  10      466.13      444.18      5.53 o 
   4   9  10      124.48      130.45      4.30 o 
   5   9  10      147.87      143.27      4.87 o 
   6   9  10      594.62      601.16     10.53 o 
   7   9  10      778.89      717.57     18.41 o 
   8   9  10       98.79      145.47     10.17 o 
   9   9  10        1.78       15.12      9.18 o 
   0  10  10      328.72      297.13      7.64 o 
   1  10  10       68.56       60.80      3.38 o 
   2  10  10     1195.78     1114.56     10.99 o 
   3  10  10        0.58       10.44      3.23 o 
   4  10  10      792.19      783.58      9.45 o 
   5  10  10       51.03       46.02      3.60 o 
   6  10  10        4.70       15.11      3.35 o 
   7  10  10      112.97      114.68      8.71 o 
   8  10  10     1468.59     1522.79     34.83 o 
   1  11  10      390.98      373.90      5.91 o 
   2  11  10      544.18      554.88      6.86 o 
   3  11  10       26.39       21.30      2.18 o 
   4  11  10      238.30      246.70      5.39 o 
   5  11  10      153.72      160.21      5.78 o 
   6  11  10       75.17       86.57      6.50 o 
   7  11  10      377.90      340.72     15.49 o 
   8  11  10      271.42      307.37     14.34 o 
   0  12  10     2068.38     2052.23     24.39 o 
   1  12  10      934.75      932.96      9.59 o 
   2  12  10       17.47       17.01      2.22 o 
   3  12  10       75.37       68.98      3.79 o 
   4  12  10       23.65       20.25      2.76 o 
   5  12  10       35.76       41.94      4.50 o 
   6  12  10      610.01      630.24     13.96 o 
   7  12  10      602.04      601.40     16.40 o 
   8  12  10        0.53       37.38     11.72 o 
   1  13  10        3.28        9.59      3.11 o 
   2  13  10      302.21      290.99      5.96 o 
   3  13  10      330.08      313.06      6.19 o 
   4  13  10      294.05      336.05      8.94 o 
   5  13  10      283.79      270.71      8.92 o 
   6  13  10     2136.50     2196.20     27.35 o 
   7  13  10      285.60      245.63     13.86 o 
   0  14  10     1627.00     1621.71     20.72 o 
   1  14  10      379.86      355.45      6.03 o 
   2  14  10      272.93      266.94      7.67 o 
   3  14  10       20.45       18.73      3.55 o 
   4  14  10        1.45        8.16      5.22 o 
   5  14  10        0.45       11.39      6.29 o 
   6  14  10      357.71      361.75     10.42 o 
   7  14  10       15.17       20.10      7.46 o 
   1  15  10       37.58       36.43      3.51 o 
   2  15  10        6.89       19.18      3.94 o 
   3  15  10       75.70       66.03      5.19 o 
   4  15  10       78.27       74.08      5.32 o 
   5  15  10       22.54       27.73      4.88 o 
   6  15  10      341.09      357.96     11.05 o 
   0  16  10     3135.71     3285.06     37.16 o 
   1  16  10        9.92       13.88      3.68 o 
   2  16  10      535.91      552.51     14.67 o 
   3  16  10        4.28       16.12      6.40 o 
   4  16  10        0.45       16.07      5.52 o 
   5  16  10        1.02        5.75      6.32 o 
   6  16  10      366.82      369.81     11.13 o 
   1  17  10      119.20      132.20      6.39 o 
   2  17  10       14.00       18.91      4.86 o 
   3  17  10      264.98      252.48      9.36 o 
   4  17  10      322.30      334.17     10.69 o 
   5  17  10       16.22       18.79      5.47 o 
   0  18  10      414.32      383.46     25.67 o 
   1  18  10      241.70      242.13      7.99 o 
   2  18  10       15.34       15.47      4.67 o 
   3  18  10        3.95       14.45      5.73 o 
   4  18  10       21.68       36.80      7.38 o 
   1  19  10       33.62       35.66      5.19 o 
   2  19  10      679.14      675.75     15.44 o 
   1   1  11      401.90      379.93      7.96 o 
   2   1  11     2710.83     2722.50     25.53 o 
   3   1  11       18.60       27.83      3.00 o 
   4   1  11     2525.86     2511.36     20.34 o 
   5   1  11     1032.96     1003.98     13.06 o 
   6   1  11      453.75      420.32     15.35 o 
   7   1  11       40.02       54.88      6.80 o 
   8   1  11       11.18        9.04      7.73 o 
   9   1  11        6.97       17.68      8.63 o 
  10   1  11       19.89       29.23      7.14 o 
   0   2  11     9283.90     9398.61    140.06 o 
   1   2  11      353.18      282.92      6.87 o 
   2   2  11      279.64      253.09      3.40 o 
   3   2  11      255.50      280.36      4.34 o 
   4   2  11      335.09      372.49      8.05 o 
   5   2  11      633.85      676.05      9.44 o 
   6   2  11     2042.60     2055.71     29.13 o 
   7   2  11       52.12       55.80      6.33 o 
   8   2  11      415.54      424.53     12.54 o 
   9   2  11        0.10        7.40      7.79 o 
  10   2  11     1434.15     1483.01     37.08 o 
   1   3  11       92.23       80.12      3.07 o 
   2   3  11       13.51        9.97      2.86 o 
   3   3  11     3057.11     3104.17     32.20 o 
   4   3  11      941.02      876.68     12.94 o 
   5   3  11     1208.00     1169.99     15.75 o 
   6   3  11      803.50      690.76     13.48 o 
   7   3  11        2.95       17.68      7.13 o 
   8   3  11       37.45       23.34      5.67 o 
   9   3  11        9.17       12.27      7.39 o 
  10   3  11       53.25       68.76      8.29 o 
   0   4  11     1359.21     1214.05     19.40 o 
   1   4  11       40.04       32.49      2.62 o 
   2   4  11      579.20      532.56      7.22 o 
   3   4  11       56.99       52.05      2.78 o 
   4   4  11      131.73      107.97      8.65 o 
   5   4  11       12.60       22.19      7.06 o 
   6   4  11      366.49      436.52     11.49 o 
   7   4  11      637.45      603.32     18.81 o 
   8   4  11      275.61      313.18     14.31 o 
   9   4  11      682.30      705.18     26.50 o 
   1   5  11        7.34       14.58      2.23 o 
   2   5  11      333.04      327.06      5.12 o 
   3   5  11      542.57      521.17      8.84 o 
   4   5  11     1349.03     1357.75     13.17 o 
   5   5  11     1277.85     1317.21     16.45 o 
   6   5  11     1264.72     1198.37     21.79 o 
   7   5  11      701.45      766.45     19.61 o 
   8   5  11      185.06      171.38      9.46 o 
   9   5  11        8.66       16.93      7.37 o 
   0   6  11     3695.03     3750.13     49.27 o 
   1   6  11        0.10       10.15      3.04 o 
   2   6  11      514.52      465.58      8.94 o 
   3   6  11       44.80       42.19      3.69 o 
   4   6  11       72.33       53.36      3.50 o 
   5   6  11      153.03      157.69      6.43 o 
   6   6  11      384.78      379.52     10.18 o 
   7   6  11       15.28       32.99      5.35 o 
   8   6  11      112.98      105.01      8.67 o 
   9   6  11        6.83       26.70      8.64 o 
   1   7  11       10.02       15.44      2.60 o 
   2   7  11       53.19       60.89      2.72 o 
   3   7  11     1006.02      970.48     10.52 o 
   4   7  11       11.21       16.30      3.16 o 
   5   7  11        0.02       12.17      4.21 o 
   6   7  11        1.26       10.36      5.97 o 
   7   7  11      135.36      141.53     10.30 o 
   8   7  11        9.15       19.25      7.44 o 
   9   7  11       34.53       34.05      6.47 o 
   0   8  11      544.41      474.21     10.91 o 
   1   8  11     1740.10     1769.00     16.82 o 
   2   8  11     1779.98     1694.79     13.72 o 
   3   8  11      918.35      898.69     10.28 o 
   4   8  11      588.29      548.61      7.73 o 
   5   8  11       13.12       10.89      2.76 o 
   6   8  11        2.50       15.07      5.07 o 
   7   8  11      439.00      430.09     12.59 o 
   8   8  11      574.04      579.96     15.43 o 
   9   8  11      468.57      477.57     17.46 o 
   1   9  11       90.12       75.66      3.30 o 
   2   9  11      133.17      127.65      4.72 o 
   3   9  11     1899.00     1844.20     15.39 o 
   4   9  11      294.44      293.19      6.37 o 
   5   9  11       52.32       54.15      4.21 o 
   6   9  11      508.37      534.52     10.34 o 
   7   9  11      296.17      314.87     11.71 o 
   8   9  11      278.69      308.68     12.76 o 
   9   9  11       13.70       23.82      6.55 o 
   0  10  11      766.95      734.21     14.07 o 
   1  10  11      962.15      950.63      9.25 o 
   2  10  11       17.04       16.88      2.40 o 
   3  10  11      553.28      525.77      7.16 o 
   4  10  11      261.56      234.33      5.56 o 
   5  10  11      163.76      153.52      5.49 o 
   6  10  11      568.01      602.19     13.24 o 
   7  10  11       25.42       27.23      6.35 o 
   8  10  11       14.80       29.02      7.07 o 
   1  11  11      215.28      207.98      4.59 o 
   2  11  11      280.79      279.90      5.12 o 
   3  11  11      974.87      950.87      9.57 o 
   4  11  11      347.24      343.07      6.59 o 
   5  11  11       39.79       38.60      4.36 o 
   6  11  11      207.56      216.07     10.94 o 
   7  11  11        0.63       22.94     10.73 o 
   8  11  11       35.50       30.33      7.89 o 
   0  12  11       26.53       28.38      7.24 o 
   1  12  11     2166.14     2150.22     17.79 o 
   2  12  11      297.64      281.95      6.22 o 
   3  12  11      203.06      214.04      5.37 o 
   4  12  11       82.92       81.70      4.70 o 
   5  12  11       36.21       32.77      4.03 o 
   6  12  11        1.93       21.20      6.49 o 
   7  12  11      131.20      113.55     10.00 o 
   1  13  11      189.60      178.47      4.49 o 
   2  13  11       87.70       71.39      4.07 o 
   3  13  11       41.03       34.74      3.50 o 
   4  13  11       51.85       50.17      4.08 o 
   5  13  11        5.87       14.91      5.32 o 
   6  13  11        4.12       18.90      6.64 o 
   7  13  11      304.82      316.36     20.13 o 
   0  14  11        2.34       14.48      5.92 o 
   1  14  11      686.57      647.53      7.79 o 
   2  14  11       72.92       71.57      3.90 o 
   3  14  11      174.76      150.57      6.32 o 
   4  14  11       90.68       86.12      5.84 o 
   5  14  11       18.48       18.64      4.51 o 
   6  14  11       78.23       74.90      6.47 o 
   1  15  11       43.09       44.35      4.07 o 
   2  15  11      245.88      264.08      7.25 o 
   3  15  11       25.13       36.57      4.34 o 
   4  15  11      578.60      553.92     11.95 o 
   5  15  11      207.75      226.17      9.29 o 
   6  15  11      263.08      285.35     11.86 o 
   0  16  11      143.79      125.81     10.45 o 
   1  16  11      834.42      783.79     13.31 o 
   2  16  11       24.82       21.08      3.40 o 
   3  16  11      239.71      234.96      8.20 o 
   4  16  11        1.79       12.67      5.93 o 
   5  16  11        1.50        9.08      8.10 o 
   1  17  11       47.81       42.99      4.62 o 
   2  17  11       49.23       28.36      4.74 o 
   3  17  11       70.67       59.11      6.08 o 
   4  17  11        0.94       18.87      6.72 o 
   0  18  11      664.49      675.25     20.22 o 
   1  18  11       26.58       22.47      4.30 o 
   2  18  11      231.82      216.43      9.09 o 
   3  18  11      111.85      103.07      8.32 o 
   1  19  11      110.56      117.73      7.65 o 
   0   0  12      699.67      728.40     22.12 o 
   1   0  12     3346.35     3223.83     50.46 o 
   2   0  12        4.54        8.19      7.11 o 
   3   0  12     7019.11     7193.48    145.58 o 
   4   0  12     7729.75     8046.77    110.48 o 
   5   0  12     2046.50     2021.47     48.85 o 
   6   0  12      167.33      187.11     12.08 o 
   7   0  12      535.47      519.24     19.76 o 
   8   0  12      193.04      207.66     15.15 o 
   9   0  12     1305.68     1356.65     32.79 o 
   1   1  12      111.39       98.09      5.21 o 
   2   1  12      324.34      323.13      6.72 o 
   3   1  12     1703.15     1717.91     46.85 o 
   4   1  12      918.72      915.85     15.80 o 
   5   1  12        6.35        7.79      3.16 o 
   6   1  12      858.38      877.67     17.53 o 
   7   1  12       62.76       55.87      7.09 o 
   8   1  12      389.26      365.11     13.46 o 
   9   1  12        0.50       13.82      9.07 o 
   0   2  12      590.48      547.60     39.94 o 
   1   2  12      327.57      268.23      7.26 o 
   2   2  12      456.11      459.34      6.11 o 
   3   2  12       10.17       13.85      3.42 o 
   4   2  12      442.42      433.93      7.49 o 
   5   2  12       73.33       83.74      5.16 o 
   6   2  12      216.83      202.74      8.68 o 
   7   2  12       16.25       18.41      6.70 o 
   8   2  12      119.38      100.20      8.44 o 
   9   2  12       23.02       23.49      5.83 o 
   1   3  12      318.55      295.15      6.13 o 
   2   3  12       48.62       53.99      2.22 o 
   3   3  12     2049.74     1999.65     25.46 o 
   4   3  12      182.18      156.87      7.98 o 
   5   3  12     1536.00     1562.02     19.84 o 
   6   3  12      330.72      311.45     10.88 o 
   7   3  12      577.71      594.35     14.19 o 
   8   3  12      272.41      253.08     11.07 o 
   9   3  12        5.58       22.63      8.17 o 
   0   4  12     1276.93     1314.16     24.53 o 
   1   4  12      915.42      831.10     10.11 o 
   2   4  12       81.56       68.76      2.78 o 
   3   4  12     2630.18     2634.33     25.16 o 
   4   4  12      838.24      839.28     11.88 o 
   5   4  12      633.79      567.32     10.14 o 
   6   4  12        0.26        3.16      5.61 o 
   7   4  12      602.55      625.79     14.77 o 
   8   4  12      221.68      220.98     11.07 o 
   9   4  12      978.30     1014.51     22.95 o 
   1   5  12        5.88        8.43      3.06 o 
   2   5  12      870.95      858.33      9.57 o 
   3   5  12      245.17      238.31      4.49 o 
   4   5  12      944.36      903.60      9.40 o 
   5   5  12      576.06      542.58     10.14 o 
   6   5  12      307.36      333.84      9.35 o 
   7   5  12       95.79      105.33      7.83 o 
   8   5  12      196.63      200.88     10.88 o 
   9   5  12        0.19        4.44      7.31 o 
   0   6  12      105.55       92.73     10.19 o 
   1   6  12     1170.45     1115.10     12.95 o 
   2   6  12      220.66      217.12      4.62 o 
   3   6  12       25.67       25.96      2.64 o 
   4   6  12      530.10      484.24      8.35 o 
   5   6  12      714.68      685.94     17.23 o 
   6   6  12       34.87       32.69      4.43 o 
   7   6  12      477.82      467.44     13.03 o 
   8   6  12      126.76      107.34      8.84 o 
   9   6  12      272.21      284.33     12.31 o 
   1   7  12      412.88      397.77      8.17 o 
   2   7  12      469.01      409.80      5.40 o 
   3   7  12     1121.97     1133.26     13.81 o 
   4   7  12       23.48       21.33      3.47 o 
   5   7  12     2249.85     2349.59     23.02 o 
   6   7  12      120.82      111.77      6.84 o 
   7   7  12      335.80      340.30     11.29 o 
   8   7  12        0.03       11.41      6.48 o 
   9   7  12        4.98        7.81      7.96 o 
   0   8  12       14.45       16.95      3.90 o 
   1   8  12       41.67       31.32      3.05 o 
   2   8  12       31.35       27.05      2.78 o 
   3   8  12       71.02       51.39      3.21 o 
   4   8  12      926.88      924.50     13.14 o 
   5   8  12       51.75       48.41      5.62 o 
   6   8  12       32.23       36.63      4.76 o 
   7   8  12        9.08       10.48      4.09 o 
   8   8  12        7.64       12.09      5.63 o 
   9   8  12       55.17       51.45      9.22 o 
   1   9  12       80.81       80.80      6.14 o 
   2   9  12      105.90      104.92      3.69 o 
   3   9  12      346.03      382.82      7.29 o 
   4   9  12      367.52      356.95      7.29 o 
   5   9  12      795.49      755.35     13.72 o 
   6   9  12      397.31      375.52      9.49 o 
   7   9  12       68.97       62.14      7.14 o 
   8   9  12      330.24      320.68     13.93 o 
   0  10  12      174.61      178.74     11.34 o 
   1  10  12     2033.14     2035.60     19.12 o 
   2  10  12       96.16       90.63      4.09 o 
   3  10  12       15.51       17.19      2.36 o 
   4  10  12      711.73      688.12     10.25 o 
   5  10  12      950.40      962.10     13.74 o 
   6  10  12       37.29       45.10      5.89 o 
   7  10  12      326.91      344.80     12.84 o 
   8  10  12      222.10      212.48     15.38 o 
   1  11  12      149.14      144.85      4.26 o 
   2  11  12        6.25       11.45      2.55 o 
   3  11  12      168.34      168.67      4.88 o 
   4  11  12       28.00       23.74      3.92 o 
   5  11  12      833.05      819.33     12.75 o 
   6  11  12       51.85       64.52     10.75 o 
   7  11  12       96.28       90.98     12.39 o 
   8  11  12        8.74       13.43      9.16 o 
   0  12  12       11.88       14.47      3.72 o 
   1  12  12      428.99      417.54      6.46 o 
   2  12  12      332.31      316.08      6.04 o 
   3  12  12       13.39       16.71      3.24 o 
   4  12  12      416.37      395.23      8.83 o 
   5  12  12      167.08      153.84      6.73 o 
   6  12  12      438.97      441.06     14.97 o 
   7  12  12      145.49      135.93      9.21 o 
   1  13  12      176.14      176.94      5.02 o 
   2  13  12      162.39      156.30      5.61 o 
   3  13  12     1133.47     1195.41     16.46 o 
   4  13  12       88.05       83.76      6.74 o 
   5  13  12      347.15      353.48     10.44 o 
   6  13  12       48.89       43.61      6.11 o 
   7  13  12       50.71       54.09      7.09 o 
   0  14  12      119.15      145.01      7.23 o 
   1  14  12     1085.51     1074.10     11.89 o 
   2  14  12      120.67      123.09      6.93 o 
   3  14  12      217.35      198.91      7.08 o 
   4  14  12      172.95      180.39      8.34 o 
   5  14  12       10.44       13.55      5.25 o 
   6  14  12       41.26       43.09      6.14 o 
   1  15  12        6.93       10.97      4.24 o 
   2  15  12       42.54       45.80      4.82 o 
   3  15  12       62.31       57.51      5.08 o 
   4  15  12      125.17      119.87      7.05 o 
   5  15  12       19.36       18.46      5.06 o 
   0  16  12      199.71      200.70     10.48 o 
   1  16  12      529.65      466.55      9.83 o 
   2  16  12        7.75       10.75      4.29 o 
   3  16  12      234.28      238.21      9.14 o 
   4  16  12        8.49       17.54      7.10 o 
   5  16  12        3.53        9.71      8.11 o 
   1  17  12       20.24       21.25      4.31 o 
   2  17  12       16.92       29.47      6.42 o 
   3  17  12      404.72      455.75     13.15 o 
   4  17  12       45.23       36.74      5.57 o 
   0  18  12      102.32       97.47     10.89 o 
   1  18  12       90.66       87.50      7.63 o 
   2  18  12       32.30       26.07      4.90 o 
   1   1  13        1.35       11.65      6.10 o 
   2   1  13      806.06      778.29     11.93 o 
   3   1  13      827.65      844.06     30.84 o 
   4   1  13      117.90      115.72      8.30 o 
   5   1  13      433.52      427.16      8.19 o 
   6   1  13     1852.32     1821.44     27.09 o 
   7   1  13      394.40      406.72     12.32 o 
   8   1  13      115.59      123.11      9.48 o 
   9   1  13        3.94       16.94      8.73 o 
   0   2  13       39.94       39.45      6.22 o 
   1   2  13     2415.86     2319.85     29.11 o 
   2   2  13      572.58      555.58      7.59 o 
   3   2  13     7342.26     7473.41     75.11 o 
   4   2  13     3989.29     4002.43     33.82 o 
   5   2  13     3488.86     3531.15     43.60 o 
   6   2  13      245.62      233.55     10.32 o 
   7   2  13       70.35       82.37      7.78 o 
   8   2  13      790.18      747.38     17.16 o 
   9   2  13     1347.36     1440.41     24.34 o 
   1   3  13      251.66      248.44      6.13 o 
   2   3  13       78.43       92.44      3.15 o 
   3   3  13     1801.53     1876.29     27.47 o 
   4   3  13       28.44       38.26      4.22 o 
   5   3  13       72.93       64.65      6.40 o 
   6   3  13      113.91      117.50      8.24 o 
   7   3  13       31.67       28.99      5.57 o 
   8   3  13       22.41       25.10      7.04 o 
   9   3  13       14.88       22.61      8.12 o 
   0   4  13     1022.08      981.10     21.82 o 
   1   4  13      526.15      507.48     11.23 o 
   2   4  13      259.48      243.16      4.53 o 
   3   4  13       36.01       28.09      2.40 o 
   4   4  13     1978.69     1909.84     20.44 o 
   5   4  13      297.49      238.66      7.68 o 
   6   4  13       31.12       37.67      4.56 o 
   7   4  13       25.28       21.92      5.80 o 
   8   4  13       95.91      102.53      9.66 o 
   9   4  13       37.71       34.75      6.80 o 
   1   5  13       70.16       62.89      4.20 o 
   2   5  13      833.91      790.50      9.97 o 
   3   5  13      340.78      330.72     10.49 o 
   4   5  13      819.97      761.85     10.27 o 
   5   5  13      746.67      787.69     12.53 o 
   6   5  13      226.25      211.76      7.92 o 
   7   5  13      399.16      426.48     19.87 o 
   8   5  13        3.68       21.96      8.31 o 
   9   5  13       46.04       42.44     10.60 o 
   0   6  13      269.54      248.37      8.70 o 
   1   6  13     1018.47      949.31     10.84 o 
   2   6  13      126.74      112.43      4.69 o 
   3   6  13      758.42      713.40      9.04 o 
   4   6  13     1712.46     1609.37     16.68 o 
   5   6  13       59.62       54.60      5.68 o 
   6   6  13      152.58      127.36      7.15 o 
   7   6  13      155.12      169.93      9.33 o 
   8   6  13       37.24       27.57      5.60 o 
   9   6  13      448.42      461.46     22.01 o 
   1   7  13       75.22       68.64      3.98 o 
   2   7  13     1652.16     1598.95     15.22 o 
   3   7  13        6.17       11.45      2.06 o 
   4   7  13      703.87      677.15     10.39 o 
   5   7  13      121.73      110.84      4.98 o 
   6   7  13       26.53       24.79      4.93 o 
   7   7  13        0.31       13.30      8.57 o 
   8   7  13       14.38       12.22      5.96 o 
   0   8  13     3078.67     2890.66     69.49 o 
   1   8  13      230.95      215.69      6.67 o 
   2   8  13      556.64      511.42      6.81 o 
   3   8  13     1003.18      937.75     10.51 o 
   4   8  13     1256.78     1251.69     14.86 o 
   5   8  13     2146.76     2064.77     23.28 o 
   6   8  13      296.79      301.42      9.09 o 
   7   8  13      365.51      346.57     11.91 o 
   8   8  13      146.66      146.61     11.48 o 
   1   9  13        7.23       12.45      2.67 o 
   2   9  13      393.40      365.75      5.89 o 
   3   9  13       51.67       52.60      3.20 o 
   4   9  13      611.93      594.85      9.46 o 
   5   9  13      769.26      764.36     10.89 o 
   6   9  13      125.83      134.41      6.52 o 
   7   9  13      264.86      273.91     12.44 o 
   8   9  13       20.61       24.06      9.38 o 
   0  10  13       66.79       57.44      5.86 o 
   1  10  13      761.27      741.20      9.42 o 
   2  10  13       74.31       74.80      3.56 o 
   3  10  13      430.94      400.67      8.07 o 
   4  10  13       10.79       22.75      4.07 o 
   5  10  13      122.64      122.50      5.69 o 
   6  10  13        0.15        5.53      6.55 o 
   7  10  13       35.69       37.95      6.01 o 
   8  10  13       42.03       42.73      7.69 o 
   1  11  13      343.82      321.99      5.87 o 
   2  11  13     1062.92     1019.84     11.92 o 
   3  11  13      607.54      594.92      9.46 o 
   4  11  13     1372.34     1424.26     18.95 o 
   5  11  13      108.56       96.78      6.06 o 
   6  11  13      296.24      356.92     15.78 o 
   7  11  13      118.02      116.15      9.63 o 
   0  12  13     1097.54     1100.18     25.43 o 
   1  12  13      234.51      223.75      5.80 o 
   2  12  13      317.89      309.59      6.35 o 
   3  12  13       15.30       11.80      3.27 o 
   4  12  13      783.33      690.88     12.57 o 
   5  12  13      170.06      155.08      7.24 o 
   6  12  13      270.06      282.60     11.65 o 
   7  12  13       36.26       42.38      6.93 o 
   1  13  13       37.28       35.95      3.31 o 
   2  13  13      237.31      231.12      6.27 o 
   3  13  13        5.86       10.85      4.77 o 
   4  13  13       36.38       42.80      5.02 o 
   5  13  13      146.37      150.11     10.01 o 
   6  13  13       42.27       41.32      6.39 o 
   0  14  13      362.15      354.59     12.71 o 
   1  14  13        0.05       11.09      3.88 o 
   2  14  13      471.12      461.19      9.42 o 
   3  14  13        0.16        5.28      6.27 o 
   4  14  13       13.10       20.63      4.90 o 
   5  14  13       15.27       21.50      4.74 o 
   6  14  13       46.02       43.97      6.69 o 
   1  15  13      249.10      238.34      8.82 o 
   2  15  13      516.59      516.28     11.72 o 
   3  15  13      746.95      733.03     15.89 o 
   4  15  13      604.59      608.25     15.76 o 
   5  15  13       64.33       65.49      6.84 o 
   0  16  13      161.65      161.95     11.71 o 
   1  16  13        1.15       19.32      5.00 o 
   2  16  13       26.49       25.44      4.45 o 
   3  16  13       13.10       23.44      6.66 o 
   4  16  13        7.39       19.52      7.85 o 
   1  17  13       32.44       35.33      6.40 o 
   2  17  13       50.71       39.83      7.25 o 
   3  17  13       28.11       30.70      6.39 o 
   0  18  13      634.50      583.09     17.90 o 
   1  18  13      126.10      109.54      7.94 o 
   0   0  14      323.85      393.99     19.67 o 
   1   0  14      172.22      143.25      9.17 o 
   2   0  14      118.94      107.94      8.80 o 
   3   0  14      419.52      385.45     15.45 o 
   4   0  14        4.77       12.87      6.54 o 
   5   0  14      135.85      122.22     10.63 o 
   6   0  14     2012.61     2038.27     36.20 o 
   7   0  14      214.04      204.44     14.29 o 
   8   0  14     2220.15     2280.58     73.39 o 
   9   0  14      583.95      571.11     23.14 o 
   1   1  14      564.29      545.34     16.86 o 
   2   1  14      541.71      507.18     18.14 o 
   3   1  14     7257.77     7350.45    113.67 o 
   4   1  14      621.19      622.14     11.95 o 
   5   1  14       27.41       24.45      4.72 o 
   6   1  14       86.53       92.52      8.99 o 
   7   1  14       14.03       25.53      6.76 o 
   8   1  14        0.06       21.00      6.71 o 
   9   1  14        0.27        0.45      8.30 o 
   0   2  14      109.21      102.28      8.28 o 
   1   2  14      371.18      338.01     19.28 o 
   2   2  14      145.16      133.17      3.60 o 
   3   2  14      489.71      494.68      6.03 o 
   4   2  14        5.74       13.26      3.75 o 
   5   2  14      791.80      797.11     14.87 o 
   6   2  14       49.19       56.23      7.25 o 
   7   2  14        0.70       10.36      8.51 o 
   8   2  14      175.88      174.78     10.81 o 
   9   2  14       48.73       50.20      8.08 o 
   1   3  14      410.39      406.07      8.08 o 
   2   3  14      304.65      306.31      4.92 o 
   3   3  14     2255.96     2257.20     27.21 o 
   4   3  14     1023.70     1015.64     15.15 o 
   5   3  14       87.01       77.56      4.97 o 
   6   3  14      715.86      717.40     15.56 o 
   7   3  14       14.45       22.49      6.33 o 
   8   3  14       47.91       44.28      7.12 o 
   9   3  14       33.33       44.87      8.23 o 
   0   4  14     2984.69     2912.01     74.80 o 
   1   4  14       31.89       28.43      2.55 o 
   2   4  14      246.16      220.75      4.84 o 
   3   4  14     1558.20     1485.37     16.56 o 
   4   4  14        0.03        9.68      4.23 o 
   5   4  14      904.74      818.53     13.98 o 
   6   4  14      879.99      854.52     17.23 o 
   7   4  14      230.55      227.73     10.87 o 
   8   4  14      430.99      406.58     13.98 o 
   9   4  14      496.80      497.18     20.68 o 
   1   5  14       84.07       87.55      4.06 o 
   2   5  14       74.79       77.93      4.39 o 
   3   5  14     3676.48     3621.48     37.33 o 
   4   5  14        2.50       17.07      4.61 o 
   5   5  14       51.03       51.89      4.70 o 
   6   5  14      168.72      164.56      8.97 o 
   7   5  14       97.07       85.69      8.33 o 
   8   5  14       49.94       45.92      7.75 o 
   9   5  14        0.92        2.13      8.58 o 
   0   6  14     2690.86     2578.66     52.60 o 
   1   6  14      386.13      382.56      6.91 o 
   2   6  14     2235.86     2096.24     21.95 o 
   3   6  14        0.03        8.42      3.35 o 
   4   6  14       10.96        8.47      4.91 o 
   5   6  14      193.69      208.27     10.63 o 
   6   6  14       16.99       20.96      3.91 o 
   7   6  14       24.75       27.84      6.48 o 
   8   6  14      129.91      131.86     10.21 o 
   1   7  14        9.61        4.05      4.48 o 
   2   7  14      251.53      245.39     12.42 o 
   3   7  14      135.53      118.75      4.25 o 
   4   7  14      899.02      827.56     10.90 o 
   5   7  14      557.70      546.85     12.59 o 
   6   7  14      660.29      701.09     13.49 o 
   7   7  14      217.95      207.50     10.53 o 
   8   7  14       69.05       66.73     11.74 o 
   0   8  14     1191.35     1167.47     22.95 o 
   1   8  14      214.81      239.84      6.40 o 
   2   8  14      119.95      110.42      3.73 o 
   3   8  14       39.54       42.15      3.83 o 
   4   8  14       17.17       15.93      3.58 o 
   5   8  14        9.93       22.71      5.36 o 
   6   8  14      306.64      306.62      9.64 o 
   7   8  14        0.34        9.14      8.37 o 
   8   8  14       40.54       44.41      9.13 o 
   1   9  14      146.65      121.59      5.07 o 
   2   9  14      833.82      777.92      8.71 o 
   3   9  14     1538.98     1439.74     16.80 o 
   4   9  14      943.57      925.31     11.94 o 
   5   9  14      112.38      117.87      6.38 o 
   6   9  14      465.22      468.98     15.53 o 
   7   9  14        5.94       17.78      8.90 o 
   8   9  14       97.08      117.07     10.88 o 
   0  10  14     1377.70     1282.30     20.39 o 
   1  10  14      164.29      159.44      6.14 o 
   2  10  14     1747.03     1709.97     17.34 o 
   3  10  14        6.12       11.84      4.75 o 
   4  10  14       96.54       78.41      4.70 o 
   5  10  14       23.72       22.55      4.20 o 
   6  10  14       15.33       26.23      5.09 o 
   7  10  14       20.19       21.54      7.51 o 
   1  11  14        3.36        6.51      4.20 o 
   2  11  14       23.43       39.14      3.48 o 
   3  11  14      371.38      368.99      7.62 o 
   4  11  14      196.08      197.14     10.18 o 
   5  11  14      124.67      119.76      7.54 o 
   6  11  14      253.74      264.18     14.80 o 
   7  11  14        0.18       18.31     10.22 o 
   0  12  14        9.95       17.56      4.66 o 
   1  12  14       10.38       13.24      2.71 o 
   2  12  14       94.41       98.68      4.37 o 
   3  12  14       31.58       35.09      4.14 o 
   4  12  14      175.24      180.84      7.18 o 
   5  12  14      113.71      119.06      8.99 o 
   6  12  14       45.73       56.02      8.05 o 
   1  13  14        5.12       14.69      4.02 o 
   2  13  14     1165.25     1172.74     14.78 o 
   3  13  14       33.08       33.90      4.65 o 
   4  13  14     1473.37     1524.10     20.97 o 
   5  13  14        0.78        6.54      5.98 o 
   6  13  14      599.37      604.23     15.54 o 
   0  14  14       28.86       25.98      5.10 o 
   1  14  14      106.08       98.52      4.81 o 
   2  14  14       29.20       25.53      3.84 o 
   3  14  14        0.65       18.25      6.68 o 
   4  14  14       13.89       17.80      3.99 o 
   5  14  14        0.00        3.73      7.65 o 
   1  15  14        0.41        4.04      6.01 o 
   2  15  14       35.28       27.32      4.65 o 
   3  15  14      183.49      169.00      8.56 o 
   4  15  14       12.26       14.27      6.42 o 
   0  16  14      376.64      392.24     19.28 o 
   1  16  14        9.10       12.84      5.17 o 
   2  16  14      105.32      115.71      7.71 o 
   3  16  14       22.56       28.17      5.09 o 
   1  17  14        0.45       11.37      6.57 o 
   2  17  14      387.57      369.74     15.06 o 
   1   1  15     1859.56     1753.75     23.58 o 
   2   1  15     1017.28      991.54     26.31 o 
   3   1  15      979.76     1003.90     16.30 o 
   4   1  15      309.60      310.96      6.50 o 
   5   1  15      175.95      183.28     12.02 o 
   6   1  15        0.65       26.34      8.84 o 
   7   1  15      457.72      437.14     13.20 o 
   8   1  15       10.67       27.39      6.54 o 
   9   1  15       44.36       61.30     10.89 o 
   0   2  15      148.63      115.44     14.93 o 
   1   2  15     3870.70     3811.59     47.82 o 
   2   2  15       19.80       12.88      2.49 o 
   3   2  15     1136.93     1079.57     14.83 o 
   4   2  15      223.93      212.89      8.23 o 
   5   2  15       70.55       68.26      6.82 o 
   6   2  15      501.06      530.22     13.65 o 
   7   2  15      293.49      279.11     11.11 o 
   8   2  15      828.14      880.79     20.96 o 
   1   3  15      290.00      236.98      9.52 o 
   2   3  15      695.75      672.14     10.13 o 
   3   3  15      600.50      558.15     10.06 o 
   4   3  15      383.43      380.31     13.48 o 
   5   3  15       35.64       33.48      4.49 o 
   6   3  15       11.89       10.95      4.50 o 
   7   3  15      547.96      578.58     15.49 o 
   8   3  15       28.42       33.84      6.76 o 
   0   4  15      118.79      103.65     26.12 o 
   1   4  15      881.38      859.38     14.61 o 
   2   4  15       15.67       18.43      5.30 o 
   3   4  15       18.16       14.64      3.95 o 
   4   4  15       78.84       86.98      6.11 o 
   5   4  15      190.23      184.64      8.62 o 
   6   4  15       28.73       20.70      5.46 o 
   7   4  15       27.14       32.12      7.32 o 
   8   4  15       43.53       36.84      6.70 o 
   1   5  15       39.50       40.32      3.86 o 
   2   5  15      260.68      249.41      6.82 o 
   3   5  15      426.08      441.88      8.40 o 
   4   5  15      244.62      235.12      9.19 o 
   5   5  15     1410.75     1477.37     29.98 o 
   6   5  15        5.34       15.32      6.30 o 
   7   5  15      325.86      335.33     13.33 o 
   8   5  15       26.96       32.42      6.06 o 
   0   6  15      346.35      332.52     25.22 o 
   1   6  15      349.28      368.16      7.32 o 
   2   6  15      639.46      649.38      9.75 o 
   3   6  15      177.28      157.52      4.62 o 
   4   6  15      493.56      437.37     10.29 o 
   5   6  15        6.40       34.48      6.54 o 
   6   6  15        2.11        8.27      6.69 o 
   7   6  15      118.18      116.70      8.99 o 
   8   6  15      242.03      249.89     12.46 o 
   1   7  15      223.04      191.98      5.99 o 
   2   7  15      639.56      599.41      9.89 o 
   3   7  15      678.97      697.26     11.17 o 
   4   7  15       39.12       25.31      4.03 o 
   5   7  15      497.77      531.07     11.59 o 
   6   7  15      153.93      143.38      9.05 o 
   7   7  15     1316.22     1398.94     24.06 o 
   8   7  15        0.87       13.21      7.80 o 
   0   8  15      141.55      128.69     10.31 o 
   1   8  15      234.85      266.12      6.76 o 
   2   8  15      420.32      388.11      6.32 o 
   3   8  15       25.34       30.89      3.78 o 
   4   8  15        2.01       12.63      6.02 o 
   5   8  15       14.66       25.69      4.61 o 
   6   8  15      121.46      124.85     10.22 o 
   7   8  15      366.83      361.32     12.70 o 
   1   9  15        2.16       12.96      5.12 o 
   2   9  15      178.32      166.67      6.00 o 
   3   9  15      495.50      497.65      8.60 o 
   4   9  15       77.98       79.84      5.37 o 
   5   9  15      438.26      440.99     10.12 o 
   6   9  15       11.72       21.56      4.91 o 
   7   9  15      511.91      490.90     15.28 o 
   0  10  15       76.53       53.22      8.24 o 
   1  10  15      138.56      134.26      5.78 o 
   2  10  15       26.20       31.72      4.56 o 
   3  10  15       50.43       49.34      4.35 o 
   4  10  15        3.66       12.13      4.92 o 
   5  10  15       39.79       36.55      5.38 o 
   6  10  15       14.04       14.01      5.04 o 
   7  10  15      203.24      213.28     11.67 o 
   1  11  15       10.10       10.98      2.19 o 
   2  11  15       57.29       44.40      4.21 o 
   3  11  15      881.42      898.71     12.55 o 
   4  11  15       25.03       20.40      4.67 o 
   5  11  15      466.31      457.08     12.11 o 
   6  11  15      277.80      273.75     11.17 o 
   0  12  15        4.25       22.46      7.27 o 
   1  12  15      350.80      344.60      6.32 o 
   2  12  15       16.55       19.51      3.47 o 
   3  12  15      112.84      113.00      6.43 o 
   4  12  15      203.76      192.86     11.41 o 
   5  12  15        6.78        7.43      7.59 o 
   6  12  15       55.22       42.12      7.18 o 
   1  13  15       62.98       62.49      4.20 o 
   2  13  15       18.98       21.10      4.76 o 
   3  13  15      111.37       99.44      6.03 o 
   4  13  15        0.65       17.30      7.08 o 
   5  13  15       80.06       69.90      7.29 o 
   0  14  15      233.06      242.13      9.15 o 
   1  14  15      132.42      117.60      5.93 o 
   2  14  15        4.41       10.59      4.90 o 
   3  14  15      169.19      158.39      8.06 o 
   4  14  15        0.00       10.31      6.85 o 
   5  14  15        4.24       13.99      7.77 o 
   1  15  15       44.04       46.27      5.62 o 
   2  15  15        4.64       15.58      7.27 o 
   3  15  15      492.90      487.01     13.02 o 
   4  15  15       82.78       85.53     11.42 o 
   0  16  15       16.02       34.56     13.32 o 
   1  16  15       45.38       47.01      6.95 o 
   2  16  15      150.90      148.98      8.13 o 
   3  16  15      105.09      104.70      8.09 o 
   0   0  16      947.92      774.32     28.99 o 
   1   0  16    11147.99    11271.35    123.59 o 
   2   0  16      287.57      287.67     13.98 o 
   3   0  16      943.20      914.83     24.59 o 
   4   0  16     2451.48     2444.59     37.67 o 
   5   0  16       21.32       23.46      7.10 o 
   6   0  16      316.63      366.68     19.71 o 
   7   0  16      129.55       99.57     12.29 o 
   8   0  16      638.49      639.30     26.00 o 
   1   1  16       15.06       17.87      7.36 o 
   2   1  16       22.22       20.59      5.51 o 
   3   1  16      257.66      266.70      9.38 o 
   4   1  16      268.86      274.72      9.65 o 
   5   1  16      135.60      128.16      8.25 o 
   6   1  16      217.62      228.01     10.84 o 
   7   1  16       28.83       30.92      5.97 o 
   8   1  16       32.40       36.90      6.35 o 
   0   2  16       70.56       71.27      8.86 o 
   1   2  16      661.97      669.80     13.31 o 
   2   2  16      105.87      109.46      4.68 o 
   3   2  16       42.39       40.68      5.22 o 
   4   2  16        0.11       12.94      4.16 o 
   5   2  16       69.31       80.24      8.34 o 
   6   2  16        1.26       19.72      9.28 o 
   7   2  16       20.62       30.37      7.62 o 
   8   2  16      154.88      176.82     15.88 o 
   1   3  16       56.00       61.32      6.58 o 
   2   3  16       98.14       96.76      5.89 o 
   3   3  16     1494.95     1568.16     23.11 o 
   4   3  16      470.65      455.24      9.69 o 
   5   3  16      652.82      684.47     15.88 o 
   6   3  16      431.62      436.37     13.41 o 
   7   3  16      320.53      316.16     12.66 o 
   8   3  16       60.50       61.94      8.03 o 
   0   4  16     1327.83     1122.98     25.37 o 
   1   4  16     2787.90     2690.48     41.27 o 
   2   4  16      148.82      151.10      8.28 o 
   3   4  16      337.40      319.97      9.76 o 
   4   4  16      315.92      293.82      9.06 o 
   5   4  16       12.81       22.93      5.34 o 
   6   4  16      157.63      172.88      9.94 o 
   7   4  16       67.29       59.26      7.21 o 
   8   4  16      149.19      138.59     11.71 o 
   1   5  16      406.63      367.27      8.07 o 
   2   5  16       20.63       32.83      7.89 o 
   3   5  16      203.92      195.36      6.68 o 
   4   5  16        2.24       11.00      6.22 o 
   5   5  16       51.35       41.42      6.14 o 
   6   5  16       17.94       19.46      5.01 o 
   7   5  16        5.68       20.81      9.28 o 
   8   5  16       20.11       33.22      6.47 o 
   0   6  16       93.52       91.11      7.42 o 
   1   6  16      120.27      156.01      5.30 o 
   2   6  16      227.01      191.69     10.51 o 
   3   6  16       98.35      104.83      4.73 o 
   4   6  16      665.64      643.71     12.65 o 
   5   6  16       92.53      100.84      6.52 o 
   6   6  16        4.07       18.23      8.53 o 
   7   6  16      863.13      880.10     18.51 o 
   8   6  16       96.12      100.19      9.76 o 
   1   7  16        7.06       17.35      4.46 o 
   2   7  16      273.64      252.60      6.87 o 
   3   7  16      492.06      555.86     13.90 o 
   4   7  16      296.92      313.38      9.37 o 
   5   7  16      889.81      941.65     15.75 o 
   6   7  16      147.50      151.17      9.12 o 
   7   7  16     1015.89     1106.21     22.64 o 
   0   8  16        6.05       28.33      5.63 o 
   1   8  16      752.90      693.16     10.20 o 
   2   8  16       35.38       26.17      2.66 o 
   3   8  16       56.88       55.46      4.69 o 
   4   8  16       90.44       92.86      6.89 o 
   5   8  16       24.15       43.33      5.80 o 
   6   8  16       24.24       27.78     10.76 o 
   7   8  16       17.69       28.06      7.57 o 
   1   9  16      202.29      206.05      8.21 o 
   2   9  16      504.79      493.82      8.78 o 
   3   9  16       78.61       77.80      4.77 o 
   4   9  16      132.18      125.21      6.47 o 
   5   9  16      552.11      573.57     11.76 o 
   6   9  16       16.00        9.27      4.37 o 
   7   9  16       42.36       35.54      7.56 o 
   0  10  16       17.87       31.40      6.42 o 
   1  10  16       55.95       63.69      4.24 o 
   2  10  16      149.33      149.53      6.20 o 
   3  10  16      119.60      133.10      6.35 o 
   4  10  16       39.74       26.88      4.26 o 
   5  10  16       14.21       17.72      6.59 o 
   6  10  16        4.60       15.49      6.38 o 
   1  11  16       40.51       36.83      3.30 o 
   2  11  16       63.48       72.82      4.89 o 
   3  11  16      316.59      319.15      8.80 o 
   4  11  16       59.97       63.50      6.24 o 
   5  11  16      382.04      412.19     12.47 o 
   6  11  16       11.93       19.27      5.52 o 
   0  12  16      268.25      285.12     10.33 o 
   1  12  16      340.27      317.15      7.33 o 
   2  12  16       15.99       18.07      4.05 o 
   3  12  16       33.82       33.17      4.64 o 
   4  12  16       86.40       89.52      7.59 o 
   5  12  16        0.32       13.53      8.17 o 
   1  13  16      224.26      203.47      7.29 o 
   2  13  16      146.88      165.35      7.13 o 
   3  13  16      169.81      154.76      7.03 o 
   4  13  16      195.65      217.67     10.15 o 
   5  13  16      582.85      579.64     17.33 o 
   0  14  16        4.59       20.82      5.86 o 
   1  14  16      432.21      448.71      9.83 o 
   2  14  16        1.83       15.68      5.49 o 
   3  14  16      379.77      382.85     10.68 o 
   4  14  16        6.82        9.55      6.28 o 
   1  15  16       17.31       19.65      4.66 o 
   2  15  16      185.90      168.54      9.23 o 
   3  15  16       14.16       17.85      5.93 o 
   0  16  16      998.83     1054.14     50.29 o 
   1  16  16       12.85       20.24      6.71 o 
   1   1  17        2.99        7.80      7.78 o 
   2   1  17        3.34        8.04      6.53 o 
   3   1  17       40.87       42.98      5.55 o 
   4   1  17      229.38      230.86      9.90 o 
   5   1  17       52.84       50.05      6.48 o 
   6   1  17      371.67      368.80     13.99 o 
   7   1  17       11.54       24.84      8.81 o 
   8   1  17        0.67       28.09      8.48 o 
   0   2  17       49.05        8.48      5.45 o 
   1   2  17     1357.71     1297.03     20.31 o 
   2   2  17      372.23      368.11     10.82 o 
   3   2  17       20.08       14.55      5.35 o 
   4   2  17       16.18       15.88      3.79 o 
   5   2  17      164.34      194.65     11.56 o 
   6   2  17      276.99      275.35     11.23 o 
   7   2  17        8.39       16.93      7.35 o 
   8   2  17     2834.19     3255.21     43.38 o 
   1   3  17      331.40      313.84      9.97 o 
   2   3  17      134.30      120.71      7.74 o 
   3   3  17      110.02      108.49      7.41 o 
   4   3  17        5.70        9.75      4.45 o 
   5   3  17       44.82       50.74      6.98 o 
   6   3  17       87.59       78.96      8.27 o 
   7   3  17      493.18      503.85     15.20 o 
   8   3  17        0.17       13.49     10.38 o 
   0   4  17      278.35      199.18     11.52 o 
   1   4  17      497.69      446.41     11.55 o 
   2   4  17       37.45       23.29      4.57 o 
   3   4  17        0.08       21.15      7.90 o 
   4   4  17       46.74       38.14      6.91 o 
   5   4  17       38.95       34.45      5.71 o 
   6   4  17      188.32      179.96     11.32 o 
   7   4  17       29.19       25.79      6.28 o 
   1   5  17      543.70      564.20     10.33 o 
   2   5  17     1182.21     1206.93     19.24 o 
   3   5  17      191.23      189.21      8.47 o 
   4   5  17      782.06      768.39     14.52 o 
   5   5  17       16.03       22.70      5.51 o 
   6   5  17       26.09       19.80      6.45 o 
   7   5  17      196.62      170.66     10.42 o 
   0   6  17        1.10        9.59      5.47 o 
   1   6  17      120.30      141.85      5.52 o 
   2   6  17      288.49      290.36      9.93 o 
   3   6  17        2.12       11.07      5.44 o 
   4   6  17       10.22       17.95      4.61 o 
   5   6  17        8.46       14.93      7.76 o 
   6   6  17        0.04        9.43      8.02 o 
   7   6  17       33.53       29.61      6.07 o 
   1   7  17       67.94       67.70      4.61 o 
   2   7  17      432.76      462.78     11.78 o 
   3   7  17       19.81       24.76      6.98 o 
   4   7  17      601.06      575.83     12.12 o 
   5   7  17      164.37      184.00      8.66 o 
   6   7  17      224.91      211.65     10.40 o 
   7   7  17      191.92      200.77     11.81 o 
   0   8  17     3110.36     2904.02     42.61 o 
   1   8  17     1260.76     1223.55     15.64 o 
   2   8  17      626.85      578.94      9.78 o 
   3   8  17        8.79       11.21      5.55 o 
   4   8  17       41.68       35.86      4.70 o 
   5   8  17      104.97      118.22      7.60 o 
   6   8  17      136.04      147.05     10.36 o 
   7   8  17      122.12      116.61     11.82 o 
   1   9  17      391.91      402.70     12.45 o 
   2   9  17      259.77      260.40      7.18 o 
   3   9  17       86.42       89.24      6.81 o 
   4   9  17      473.93      465.70     11.47 o 
   5   9  17       19.17       22.01      4.75 o 
   6   9  17       96.45      102.03      9.46 o 
   0  10  17     1400.40     1416.81     27.97 o 
   1  10  17      449.63      468.68      9.17 o 
   2  10  17      279.46      272.38      8.99 o 
   3  10  17       27.68       24.57      3.94 o 
   4  10  17        1.41        6.04      6.36 o 
   5  10  17       96.39      102.01      8.20 o 
   6  10  17        3.31       10.36      6.65 o 
   1  11  17      442.86      447.50      8.23 o 
   2  11  17      291.81      288.30      7.66 o 
   3  11  17      250.22      247.74     11.34 o 
   4  11  17     1145.99     1182.65     18.95 o 
   5  11  17       49.47       60.03      6.85 o 
   0  12  17      915.23      849.62     17.45 o 
   1  12  17       33.36       33.03      3.88 o 
   2  12  17       77.50       81.57      6.08 o 
   3  12  17       17.08       14.86      4.74 o 
   4  12  17       11.65       22.23      6.16 o 
   5  12  17       28.99       29.10      5.40 o 
   1  13  17      278.80      290.21      8.50 o 
   2  13  17       45.50       46.57      4.68 o 
   3  13  17      131.57      136.45      7.34 o 
   4  13  17       15.93       19.09      6.31 o 
   0  14  17      942.48      969.99     40.65 o 
   1  14  17      534.41      536.68     11.32 o 
   2  14  17      538.00      539.95     11.89 o 
   3  14  17        2.43       14.63      8.38 o 
   1  15  17      417.32      398.55     11.16 o 
   2  15  17      392.74      404.58     12.39 o 
   0   0  18      182.14      175.33     18.24 o 
   1   0  18     5151.96     5031.54     87.64 o 
   2   0  18       84.31       57.02      9.53 o 
   3   0  18      360.35      351.74     17.56 o 
   4   0  18       26.77       27.11      9.97 o 
   5   0  18       74.77       77.90     11.53 o 
   6   0  18      322.13      371.76     19.41 o 
   7   0  18        3.19       21.37     18.33 o 
   1   1  18      162.00      136.25      8.36 o 
   2   1  18        7.87       15.01      5.52 o 
   3   1  18        0.86       16.99      7.82 o 
   4   1  18      236.58      249.21     12.34 o 
   5   1  18      197.50      219.69     10.73 o 
   6   1  18      387.45      393.14     13.73 o 
   7   1  18      744.28      827.05     27.40 o 
   0   2  18       73.19       91.35     10.28 o 
   1   2  18       40.72       34.63      5.35 o 
   2   2  18       25.28       21.67      5.15 o 
   3   2  18       95.46       99.75     10.30 o 
   4   2  18       62.14       71.91      8.16 o 
   5   2  18      136.96      171.52     10.34 o 
   6   2  18       43.00       35.27      6.88 o 
   7   2  18       15.50       28.84      9.62 o 
   1   3  18       28.31       29.26      5.78 o 
   2   3  18       13.70       20.22      6.88 o 
   3   3  18      173.59      167.41      9.62 o 
   4   3  18      422.53      424.53     13.07 o 
   5   3  18      583.71      622.49     17.02 o 
   6   3  18      731.58      750.01     17.65 o 
   7   3  18      337.42      321.53     13.18 o 
   0   4  18      740.52      767.82     31.65 o 
   1   4  18     2076.45     1952.18     25.78 o 
   2   4  18       76.58       93.36      8.76 o 
   3   4  18      427.64      449.72     12.93 o 
   4   4  18       24.14       29.83      4.68 o 
   5   4  18       38.34       43.27      6.57 o 
   6   4  18      118.24      143.71      9.72 o 
   7   4  18      121.93      119.90     10.36 o 
   1   5  18      205.60      168.18      8.16 o 
   2   5  18        3.30       11.04      6.81 o 
   3   5  18       87.36       81.06      6.87 o 
   4   5  18       11.68       17.77      4.60 o 
   5   5  18        5.42       15.15      8.31 o 
   6   5  18        3.91       14.93      9.53 o 
   7   5  18      140.09      177.88     11.41 o 
   0   6  18     3143.32     3269.34     64.97 o 
   1   6  18        6.96        8.94      4.35 o 
   2   6  18     1061.73      999.77     18.15 o 
   3   6  18      448.29      465.38     10.97 o 
   4   6  18       16.22       22.15      5.37 o 
   5   6  18      222.73      239.38     11.04 o 
   6   6  18       56.51       49.02      7.00 o 
   7   6  18      191.17      189.18     12.09 o 
   1   7  18      393.98      397.09     10.03 o 
   2   7  18      198.31      178.37      7.62 o 
   3   7  18      547.13      567.44     13.33 o 
   4   7  18      461.72      465.33     11.12 o 
   5   7  18      432.79      451.81     16.01 o 
   6   7  18      335.16      345.93     13.27 o 
   0   8  18      599.14      608.52     16.62 o 
   1   8  18      907.79      889.16     15.32 o 
   2   8  18       24.79       25.70      4.53 o 
   3   8  18      160.43      162.61      7.53 o 
   4   8  18      164.70      166.94      7.62 o 
   5   8  18       14.19       27.86      7.89 o 
   6   8  18       56.94       65.17      8.35 o 
   1   9  18       58.28       51.49      4.85 o 
   2   9  18      360.39      345.09      9.18 o 
   3   9  18      383.60      401.90      9.78 o 
   4   9  18      199.39      203.51      8.32 o 
   5   9  18      207.67      211.09      9.91 o 
   6   9  18        2.94       23.33      9.53 o 
   0  10  18     2663.46     2812.53     52.88 o 
   1  10  18      105.34      120.11      7.36 o 
   2  10  18     1174.33     1133.58     22.45 o 
   3  10  18        1.56       16.58      7.07 o 
   4  10  18        3.76       14.33      6.30 o 
   5  10  18       39.92       39.55      6.11 o 
   1  11  18      299.63      292.45      8.08 o 
   2  11  18        4.54       11.86      5.77 o 
   3  11  18      235.41      230.84     11.16 o 
   4  11  18      129.61      137.10      8.41 o 
   5  11  18       83.79       89.64      7.95 o 
   0  12  18      311.27      312.15     25.67 o 
   1  12  18        3.73       10.93      5.11 o 
   2  12  18       14.26       19.52      4.09 o 
   3  12  18      427.82      428.10     12.30 o 
   4  12  18       14.59       25.92      6.90 o 
   1  13  18       16.93       14.90      4.93 o 
   2  13  18      382.68      374.57     11.19 o 
   3  13  18      527.83      564.47     12.59 o 
   0  14  18      245.68      214.26     12.82 o 
   1  14  18        3.02       12.88      6.35 o 
   2  14  18      199.95      168.05      9.30 o 
   1   1  19      284.15      268.80     10.24 o 
   2   1  19      208.55      205.05     11.58 o 
   3   1  19      808.99      840.72     20.57 o 
   4   1  19       31.61       34.05      7.35 o 
   5   1  19      392.30      400.94     13.85 o 
   6   1  19      215.44      226.30     12.57 o 
   7   1  19       55.07       48.10      8.02 o 
   0   2  19      392.52      454.52     18.02 o 
   1   2  19     1920.48     2019.35     26.55 o 
   2   2  19      119.52      118.16      8.75 o 
   3   2  19      569.02      547.12     22.65 o 
   4   2  19        0.00        9.29      7.02 o 
   5   2  19       48.81       46.15      6.96 o 
   6   2  19       23.27       23.90      6.58 o 
   7   2  19        5.57       16.52      8.49 o 
   1   3  19        1.93       14.60      6.40 o 
   2   3  19       30.97       35.45      5.74 o 
   3   3  19       23.42       22.71      5.22 o 
   4   3  19       23.71       24.02      6.43 o 
   5   3  19      319.17      329.91     14.67 o 
   6   3  19      379.07      405.44     14.21 o 
   7   3  19       24.69       23.55      6.70 o 
   0   4  19      124.66       98.12     12.49 o 
   1   4  19      103.99       86.31      7.40 o 
   2   4  19       45.61       47.00      6.65 o 
   3   4  19      351.30      392.77     12.75 o 
   4   4  19       55.65       57.88      7.00 o 
   5   4  19       73.17       75.94      9.15 o 
   6   4  19      217.40      244.82     12.21 o 
   1   5  19      215.15      236.33      9.71 o 
   2   5  19       62.19       69.62      7.44 o 
   3   5  19      672.93      723.48     15.72 o 
   4   5  19       37.88       38.48      6.46 o 
   5   5  19      535.20      567.02     23.06 o 
   6   5  19       11.37       29.70      8.07 o 
   0   6  19       43.27       78.50     16.45 o 
   1   6  19      112.14      121.92      8.09 o 
   2   6  19       26.52       26.08      6.01 o 
   3   6  19       66.39       61.83      7.49 o 
   4   6  19       53.00       41.35      5.48 o 
   5   6  19        2.48       28.85     10.16 o 
   6   6  19       91.62      105.38     13.80 o 
   1   7  19       36.18       38.48      5.55 o 
   2   7  19        0.09        9.87      5.23 o 
   3   7  19        0.03       22.52      7.85 o 
   4   7  19       51.38       51.06      5.72 o 
   5   7  19       88.84       90.59      8.57 o 
   6   7  19      372.90      390.15     14.73 o 
   0   8  19        0.02        2.11      8.90 o 
   1   8  19       22.18       22.87      6.57 o 
   2   8  19       14.66       13.32      4.58 o 
   3   8  19       91.21       86.29      6.04 o 
   4   8  19       18.65       21.07      5.09 o 
   5   8  19       69.94       69.61      8.44 o 
   1   9  19      547.44      600.65     12.38 o 
   2   9  19       29.64       24.28      4.25 o 
   3   9  19      908.71      954.25     14.41 o 
   4   9  19       30.35       30.87      5.50 o 
   5   9  19        5.81       13.22      7.65 o 
   0  10  19       65.33       71.71     11.94 o 
   1  10  19        0.91       13.62      5.29 o 
   2  10  19      245.01      258.89      9.04 o 
   3  10  19      140.73      127.93      7.62 o 
   4  10  19       19.68       23.66      6.43 o 
   1  11  19       17.48       27.68      5.05 o 
   2  11  19       77.78       81.40      7.68 o 
   3  11  19      324.86      345.01     11.80 o 
   4  11  19       23.06       22.95      5.61 o 
   0  12  19       20.09       55.22     10.86 o 
   1  12  19      400.06      372.21     10.16 o 
   2  12  19       22.89       21.96      4.86 o 
   3  12  19       72.48       75.52      7.79 o 
   1  13  19       20.26       17.61      5.33 o 
   2  13  19        2.58       13.07      6.29 o 
   0   0  20     1574.86     1538.53     50.97 o 
   1   0  20      457.68      426.46     18.00 o 
   2   0  20      492.79      494.95     18.42 o 
   3   0  20       17.48       26.04     10.80 o 
   4   0  20      735.17      788.55     25.07 o 
   5   0  20       25.08       22.09      8.16 o 
   6   0  20     1381.10     1483.96     35.15 o 
   1   1  20      115.62      124.29     10.76 o 
   2   1  20       10.82       11.48      6.43 o 
   3   1  20      120.93      111.31      8.57 o 
   4   1  20       19.12       23.46      7.34 o 
   5   1  20       50.70       54.57      7.90 o 
   6   1  20       19.80       22.73      7.92 o 
   0   2  20       33.14       25.12      8.78 o 
   1   2  20      110.32      103.99      8.25 o 
   2   2  20        7.44       16.53      9.25 o 
   3   2  20        0.06       17.19      7.98 o 
   4   2  20       27.36       24.83      6.06 o 
   5   2  20        5.89       17.34      9.53 o 
   6   2  20       95.97       86.64      9.73 o 
   1   3  20       14.24       23.80      7.07 o 
   2   3  20      377.12      371.95     12.60 o 
   3   3  20      376.98      409.19     16.30 o 
   4   3  20      537.07      543.37     15.40 o 
   5   3  20      180.44      173.05     11.35 o 
   6   3  20      160.18      161.21     10.93 o 
   0   4  20     1360.43     1313.99     65.09 o 
   1   4  20       40.55       44.57      6.56 o 
   2   4  20      527.62      499.36     29.50 o 
   3   4  20        0.04       13.57      8.40 o 
   4   4  20      265.26      300.68     12.90 o 
   5   4  20       55.84       57.75      7.45 o 
   6   4  20      220.89      249.63     12.81 o 
   1   5  20       51.84       45.58      6.76 o 
   2   5  20      150.76      169.21      9.30 o 
   3   5  20       47.78       39.75      5.66 o 
   4   5  20      176.69      213.33     11.39 o 
   5   5  20        1.90       12.26      6.92 o 
   6   5  20        8.88       19.02      5.77 o 
   0   6  20      327.68      374.36     21.30 o 
   1   6  20       90.91       89.43      6.88 o 
   2   6  20      114.98      107.87      8.78 o 
   3   6  20       55.35       68.40      6.15 o 
   4   6  20        0.40       14.84      8.28 o 
   5   6  20        0.11       23.36      8.92 o 
   1   7  20       10.25       17.23      4.59 o 
   2   7  20      157.14      159.25      8.59 o 
   3   7  20      482.35      525.51     12.97 o 
   4   7  20      551.95      546.34     16.31 o 
   5   7  20      303.69      328.46     14.55 o 
   0   8  20      159.75      207.94     38.71 o 
   1   8  20       62.23       50.28      6.98 o 
   2   8  20        0.02       19.09      6.44 o 
   3   8  20      102.83      117.39      7.33 o 
   4   8  20       82.75       87.33      7.71 o 
   5   8  20      225.68      226.92     11.47 o 
   1   9  20        1.31       13.88      6.87 o 
   2   9  20       48.98       50.59      6.29 o 
   3   9  20       35.73       30.35      5.47 o 
   4   9  20      257.12      265.85      9.86 o 
   0  10  20      210.09      234.45     14.89 o 
   1  10  20      389.03      412.86     23.05 o 
   2  10  20      206.34      212.20      8.89 o 
   3  10  20       88.13       84.32      7.86 o 
   4  10  20      305.04      316.96     12.24 o 
   1  11  20        1.46       15.89      7.64 o 
   2  11  20        0.49       12.51      7.78 o 
   3  11  20      310.20      304.53     11.34 o 
   0  12  20      247.96      263.17     27.16 o 
   1  12  20        0.00        8.23      6.63 o 
   1   1  21        4.82       17.21      7.52 o 
   2   1  21      882.10      957.53     20.52 o 
   3   1  21       52.58       47.00      6.82 o 
   4   1  21     1139.87     1192.56     25.56 o 
   5   1  21      240.36      251.45     12.57 o 
   0   2  21      440.15      522.96     20.53 o 
   1   2  21      560.26      596.54     15.45 o 
   2   2  21       77.20       89.70      9.04 o 
   3   2  21      267.39      278.79     12.94 o 
   4   2  21      234.83      254.15     12.95 o 
   5   2  21       70.80       59.76      8.33 o 
   1   3  21      102.47      100.80      8.22 o 
   2   3  21     1003.92     1059.35     36.16 o 
   3   3  21       89.74       87.23      8.66 o 
   4   3  21      598.81      570.52     21.35 o 
   5   3  21      179.74      204.22     11.02 o 
   0   4  21      392.48      372.47     18.15 o 
   1   4  21      132.71      130.96      9.11 o 
   2   4  21      180.28      175.01     10.18 o 
   3   4  21      454.44      489.12     14.56 o 
   4   4  21      388.12      408.20     13.95 o 
   5   4  21      209.96      214.30     18.95 o 
   1   5  21       16.26       16.21      5.57 o 
   2   5  21      446.35      478.92     14.74 o 
   3   5  21      536.42      560.79     17.97 o 
   4   5  21      453.61      482.88     15.11 o 
   5   5  21        8.98       20.50      8.44 o 
   0   6  21      164.41      194.17     18.42 o 
   1   6  21      131.31      146.15      9.91 o 
   2   6  21      121.54      122.32      9.54 o 
   3   6  21      288.21      288.10     10.70 o 
   4   6  21      201.80      204.04     11.30 o 
   5   6  21      204.32      223.04     12.25 o 
   1   7  21      142.82      126.86      9.23 o 
   2   7  21        6.19       22.21      8.04 o 
   3   7  21      104.23      106.68      7.54 o 
   4   7  21       45.52       33.69      6.51 o 
   0   8  21      658.18      609.08     37.38 o 
   1   8  21       33.37       23.08      7.94 o 
   2   8  21      637.10      596.85     25.82 o 
   3   8  21      101.30       98.81      7.06 o 
   4   8  21       12.12       19.55      5.71 o 
   1   9  21       96.83      106.03      9.11 o 
   2   9  21       73.85       72.81      6.93 o 
   3   9  21      720.00      734.01     14.61 o 
   0  10  21       56.49       52.78     16.88 o 
   1  10  21       76.86       79.85      7.96 o 
   2  10  21       17.96       31.20      7.91 o 
   1  11  21      145.45      144.73     13.02 o 
   0   0  22      112.90      112.67     20.52 o 
   1   0  22      239.32      244.62     29.94 o 
   2   0  22      242.27      264.96     24.59 o 
   3   0  22       39.94       25.94      8.73 o 
   4   0  22      140.93      135.76     14.06 o 
   5   0  22       12.35       26.42     13.58 o 
   1   1  22       25.56       31.19     10.97 o 
   2   1  22        1.99       12.43      8.04 o 
   3   1  22        6.83       13.69      7.58 o 
   4   1  22       46.78       52.01      8.90 o 
   5   1  22      419.34      456.32     20.86 o 
   0   2  22       53.86       73.24     11.89 o 
   1   2  22      602.27      637.59     16.74 o 
   2   2  22        8.38       26.88     10.61 o 
   3   2  22      136.42      121.18      9.67 o 
   4   2  22      148.23      170.22     13.07 o 
   5   2  22       22.76       32.65      7.96 o 
   1   3  22       33.22       33.34      6.81 o 
   2   3  22      180.96      204.13     11.48 o 
   3   3  22       62.04       60.66      7.84 o 
   4   3  22      168.71      183.33     11.57 o 
   0   4  22      115.23      115.96     13.12 o 
   1   4  22        1.49       18.84      7.33 o 
   2   4  22       91.67      104.82      9.54 o 
   3   4  22        0.06        9.95      8.75 o 
   4   4  22       27.10       30.51      8.17 o 
   1   5  22        0.39       11.66      8.27 o 
   2   5  22       84.19       83.37      9.17 o 
   3   5  22      270.04      310.70     15.65 o 
   4   5  22        0.00        6.74      9.71 o 
   0   6  22      199.90      228.20     16.99 o 
   1   6  22      993.08     1065.22     20.86 o 
   2   6  22        7.05       11.93      6.37 o 
   3   6  22      323.33      342.67     13.45 o 
   4   6  22      305.11      326.54     14.08 o 
   1   7  22       26.73       25.33      5.35 o 
   2   7  22      160.82      159.05     11.04 o 
   3   7  22      131.52      149.34      9.67 o 
   0   8  22       25.18       15.75      7.75 o 
   1   8  22       84.68       71.25      8.22 o 
   2   8  22       28.91       30.14      5.27 o 
   1   9  22       48.41       47.84      7.58 o 
   1   1  23       10.43       15.78      5.86 o 
   2   1  23      158.45      147.03     10.67 o 
   3   1  23      793.19      857.40     34.92 o 
   4   1  23      193.93      185.52     12.65 o 
   0   2  23      154.47      143.95     15.00 o 
   1   2  23        3.39        6.35      6.16 o 
   2   2  23      164.26      178.13     12.08 o 
   3   2  23      223.35      231.91     12.67 o 
   4   2  23      183.04      181.65     12.10 o 
   1   3  23        3.12       10.52      6.79 o 
   2   3  23      238.40      255.52     14.11 o 
   3   3  23      925.07     1085.81     22.44 o 
   0   4  23       21.47       27.36      8.79 o 
   1   4  23      494.39      528.09     16.03 o 
   2   4  23       48.21       48.49      7.49 o 
   3   4  23        0.48       23.30     10.89 o 
   1   5  23        5.61       23.50      9.62 o 
   2   5  23      375.84      401.19     14.68 o 
   3   5  23       17.39       15.22      6.45 o 
   0   6  23      221.36      241.31     18.11 o 
   1   6  23        9.69       19.77     10.12 o 
   2   6  23       43.32       30.84      7.33 o 
   1   7  23        1.97       18.82      8.99 o 
   0   0  24       48.72       70.42     21.74 o 
   1   0  24      294.22      306.22     20.69 o 
   2   0  24      160.51      183.86     18.62 o 
   1   1  24       15.68       14.23      6.76 o 
   2   1  24       77.12       71.86     10.66 o 
   0   2  24        0.18       21.58     12.32 o 
   1   2  24       76.69       82.51      9.87 o 
   2   2  24        1.84       20.05      9.36 o 
   1   3  24        2.19       10.10      6.96 o 
   2   3  24      116.73      114.52     12.84 o 
   0   4  24       76.90       50.07     12.33 o 
   1   4  24      144.15      149.71     11.86 o 
                                                 
